# Supplementary material for: A Tale of Tail Loss: Fine‐Scale Landscape Composition Predicts Caudal Autotomy Along an Urban Gradient in Two Congeneric Lizards
Source: Ecol Evol. 2026 Jun 28;16(7):e73906. doi: 10.1002/ece3.73906 (PMC13310963; doi:10.1002/ece3.73906)
Supplement: Supplementary file 1 — Appendix S1: ece373906‐sup‐0001‐AppendixS1.xlsx. [file ECE3-16-e73906-s001.xlsx]

## Sheet: Information sheet
Supporting Information for:
A tale of tail loss: fine-scale landscape composition predicts caudal autotomy along an urban gradient in two congeneric lizards
The sheet "Appendix S1" contains the data used in the anayses. Description of columns is detailed here below.
Column name	Description
N	sequential individual ID
individual_ID	unique lizard ID
species	species
city	city of capture
site_code	capture site ID
lat	latitude (decimal degrees)
long	longitude (decimal degrees)
sex	sex of the individual
SVL	snout–vent length (mm)
regeneration	tail condition (0 = intact; 1 = regenerated or recently autotomized)
pred_GBIF	number of predator species based on occurrence data from GBIF
pred_SDM	number of predator species based on species distribution models (Si-Moussi & Thuiller, 2024)
lsm_c_mesh50	effective mesh size (50 m scale)
lsm_c_np50	number of patches (50 m scale)
lsm_c_area_mn50	mean patch area (50 m scale)
lsm_c_ed50	edge density (50 m scale)
lsm_c_enn_mn50	mean nearest-neighbor distance (50 m scale)
forest50	percentage of forest cover within a 50 m radius
forest100	percentage of forest cover within a 100 m radius
forest150	percentage of forest cover within a 150 m radius
forest200	percentage of forest cover within a 200 m radius
forest250	percentage of forest cover within a 250 m radius
forest300	percentage of forest cover within a 300 m radius
forest350	percentage of forest cover within a 350 m radius
forest400	percentage of forest cover within a 400 m radius
forest450	percentage of forest cover within a 450 m radius
forest500	percentage of forest cover within a 500 m radius
forest550	percentage of forest cover within a 550 m radius
forest600	percentage of forest cover within a 600 m radius
forest650	percentage of forest cover within a 650 m radius
forest700	percentage of forest cover within a 700 m radius
forest750	percentage of forest cover within a 750 m radius
forest800	percentage of forest cover within a 800 m radius
forest850	percentage of forest cover within a 850 m radius
forest900	percentage of forest cover within a 900 m radius
forest950	percentage of forest cover within a 950 m radius
forest1000	percentage of forest cover within a 1000 m radius
grass50	percentage of grassland cover within a 50 m radius
grass100	percentage of grassland cover within a 100 m radius
grass250	percentage of grassland cover within a 250 m radius
grass500	percentage of grassland cover within a 500 m radius
grass1000	percentage of grassland cover within a 1000 m radius
Ncats500	number of cat colonies within a 500 m buffer
Ncats300	number of cat colonies within a 300 m buffer
closestColony	distance from the closest cat colony (m)

## Sheet: Appendix S1
N	individual_ID	species	city	site_code	lat	long	sex	SVL	regeneration	pred_GBIF	pred_SDM	lsm_c_mesh50	lsm_c_np50	lsm_c_area_mn50	lsm_c_ed50	lsm_c_enn_mn50	forest50	forest100	forest150	forest200	forest250	forest300	forest350	forest400	forest450	forest500	forest550	forest600	forest650	forest700	forest750	forest800	forest850	forest900	forest950	forest1000	grass50	grass100	grass250	grass500	grass1000	Ncats500	Ncats300	closestColony
1	PIM_001	Podarcis muralis	Milano	PIM	45.4733	9.19613	F	66	1	7	51	0.0321739	2	0.12	380.435	40	0.26087	0.217391	0.155172	0.177407	0.221187	0.23098	0.255937	0.255773	0.22793	0.191582	0.167218	0.153016	0.141372	0.130385	0.116006	0.105022	0.094426	0.0858022	0.0778967	0.0704972	0	0.0115942	0.0147131	0.0107406	0.0052723	0	0	512.868
2	PIM_003	Podarcis muralis	Milano	PIM	45.4736	9.19609	F	52	1	7	51	0.053587	2	0.125	239.13	44.7214	0.271739	0.223188	0.151194	0.186646	0.222168	0.232534	0.24861	0.259461	0.226665	0.193806	0.166184	0.152006	0.140438	0.127756	0.115167	0.103994	0.0943306	0.0855007	0.0776869	0.0705061	0	0.0115942	0.0132418	0.0106144	0.00527296	0	0	535.547
3	PIM_004	Podarcis muralis	Milano	PIM	45.4744	9.19692	F	52	1	7	52	0.000978261	1	0.03	43.4783	0	0.0326087	0.232558	0.297872	0.312073	0.315532	0.30469	0.280516	0.255146	0.22742	0.196054	0.174093	0.151771	0.135868	0.118918	0.108806	0.100733	0.093145	0.0846211	0.076872	0.0702153	0.0869565	0.0319767	0.0132288	0.0137363	0.00527246	0	0	650.194
4	PIM_006	Podarcis muralis	Milano	PIM	45.4752	9.1971	F	57	1	7	52	0.0742857	1	0.26	274.725	0	0.285714	0.209302	0.265252	0.314871	0.306222	0.29061	0.257518	0.223322	0.205199	0.190655	0.171304	0.147497	0.129818	0.116497	0.103412	0.093933	0.0885137	0.0827849	0.076334	0.0695339	0	0.0290698	0.0132288	0.0123688	0.00527346	0	0	608.156
5	PIM_007	Podarcis muralis	Milano	PIM	45.4752	9.19709	F	55	1	7	52	0.0742857	1	0.26	274.725	0	0.285714	0.209302	0.265252	0.314871	0.306222	0.29061	0.257518	0.223322	0.205199	0.190655	0.171304	0.147497	0.129818	0.116497	0.103412	0.093933	0.0885137	0.0827849	0.076334	0.0695339	0	0.0290698	0.0132288	0.0123688	0.00527346	0	0	607.77
6	CAS_011	Podarcis muralis	Milano	CAS	45.4697	9.18064	F	64	1	17	51	0	0	0	0	0	0	0.0203488	0.00928382	0.00529501	0.0254154	0.042735	0.0587938	0.0784009	0.0887419	0.095143	0.105116	0.103733	0.101879	0.104872	0.104775	0.104872	0.106819	0.105087	0.101692	0.0950818	0.197802	0.247093	0.117302	0.0558122	0.022413	5	4	191.459
7	CAS_012	Podarcis muralis	Milano	CAS	45.4697	9.18064	F	67	1	17	51	0	0	0	0	0	0	0.0203488	0.00928382	0.00529501	0.0254154	0.042735	0.0587938	0.0784009	0.0887419	0.095143	0.105116	0.103733	0.101879	0.104872	0.104775	0.104872	0.106819	0.105087	0.101692	0.0950818	0.197802	0.247093	0.117302	0.0558122	0.022413	5	4	191.459
8	CAS_014	Podarcis muralis	Milano	CAS	45.4698	9.18057	F	61	1	17	51	0	0	0	0	0	0	0.0202899	0.00927152	0.00531511	0.0259549	0.0445053	0.0636364	0.0815059	0.0921397	0.1004	0.10872	0.105327	0.103832	0.106751	0.106308	0.106537	0.108034	0.10573	0.101601	0.0949735	0.206522	0.252174	0.12047	0.0564436	0.0224173	5	4	199.481
9	PIM_024	Podarcis muralis	Milano	PIM	45.4747	9.20257	F	66	1	7	52	0.0353261	2	0.125	347.826	20	0.271739	0.214493	0.240053	0.259484	0.244728	0.231507	0.223402	0.212886	0.201169	0.179548	0.155445	0.136031	0.116804	0.108077	0.104707	0.0970043	0.0891011	0.0823859	0.0759764	0.0695589	0.076087	0.0376812	0.0205983	0.0131103	0.00552556	1	0	484.007
10	PIM_025	Podarcis muralis	Milano	PIM	45.4747	9.20243	F	57	1	7	52	0.0370652	3	0.09	336.957	26.6667	0.293478	0.209913	0.265957	0.279423	0.255882	0.241958	0.230109	0.219053	0.204091	0.180739	0.156463	0.136031	0.117612	0.108626	0.104416	0.097128	0.0892047	0.0826424	0.0759737	0.0694304	0.0543478	0.0495627	0.0220588	0.0131152	0.00571483	1	0	495.009
11	PIM_026	Podarcis muralis	Milano	PIM	45.4748	9.20249	F	59	1	7	52	0.0401087	2	0.135	358.696	20	0.293478	0.201166	0.242706	0.263636	0.248043	0.233242	0.226067	0.212733	0.199938	0.178799	0.156017	0.135758	0.117695	0.107656	0.103527	0.0969947	0.0889393	0.0824024	0.0757883	0.0695229	0.0652174	0.0408163	0.0205479	0.0131103	0.00568307	1	0	490.9
12	PIM_028	Podarcis muralis	Milano	PIM	45.4748	9.20249	F	63	0	7	52	0.0401087	2	0.135	358.696	20	0.293478	0.201166	0.242706	0.263636	0.248043	0.233242	0.226067	0.212733	0.199938	0.178799	0.156017	0.135758	0.117695	0.107656	0.103527	0.0969947	0.0889393	0.0824024	0.0757883	0.0695229	0.0652174	0.0408163	0.0205479	0.0131103	0.00568307	1	0	490.9
13	BIC_036	Podarcis muralis	Milano	BIC	45.5132	9.20949	F	61	1	4	54	0.000434783	1	0.02	54.3478	0	0.0217391	0.0344828	0.0315789	0.0233786	0.0298143	0.0259652	0.0227043	0.0215116	0.0204427	0.0182318	0.022645	0.0277705	0.0315516	0.0336582	0.0316396	0.0299572	0.0300031	0.0346814	0.0372999	0.0410077	0.0978261	0.0632184	0.0977517	0.0681818	0.0388294	1	0	327.961
14	BIC_037	Podarcis muralis	Milano	BIC	45.5114	9.20876	F	54	1	3	54	0	0	0	0	0	0	0.058309	0.0651596	0.0408781	0.030837	0.0256586	0.0247537	0.0250291	0.0255345	0.0225968	0.0205727	0.0182736	0.0204127	0.0235882	0.0242539	0.0269978	0.0269858	0.0313364	0.0342947	0.0351381	0.26087	0.247813	0.120901	0.0629213	0.0357695	2	0	304.229
15	BIC_039	Podarcis muralis	Milano	BIC	45.5113	9.20866	F	60	1	3	54	0	0	0	0	0	0	0.0553936	0.0518617	0.0416667	0.031816	0.0270085	0.0257641	0.0267805	0.0249154	0.0227188	0.0202605	0.018185	0.0207142	0.0230187	0.0233624	0.0254758	0.027073	0.0312172	0.0342959	0.0353907	0.217391	0.262391	0.118453	0.0629135	0.0358642	3	1	286.961
16	BIC_041	Podarcis muralis	Milano	BIC	45.5137	9.20985	F	55	1	4	54	0	0	0	0	0	0	0.00581395	0.013245	0.0256992	0.0195217	0.0252991	0.0217007	0.0219332	0.0201445	0.0202298	0.0246097	0.0294118	0.0326773	0.0332009	0.0316431	0.0321042	0.0318769	0.0333126	0.0379265	0.0411326	0.032967	0.0203488	0.0971205	0.0654346	0.039207	1	0	322.186
17	BIC_042	Podarcis muralis	Milano	BIC	45.5137	9.20996	F	69	1	4	54	0	0	0	0	0	0	0.0058309	0.00928382	0.0250569	0.0190989	0.0239562	0.0217172	0.0209587	0.01984	0.0198601	0.0239007	0.0289098	0.0325409	0.0327669	0.0312692	0.031782	0.0318485	0.0329349	0.0371639	0.0404799	0.032967	0.0174927	0.0954946	0.0652011	0.0388696	1	0	313.02
18	LMB_051	Podarcis muralis	Milano	LMB	45.4994	9.24802	F	55	0	14	53	0.627826	1	0.76	228.261	0	0.826087	0.694767	0.621333	0.556904	0.469118	0.429404	0.3917	0.356212	0.327793	0.309268	0.297001	0.28651	0.275624	0.262696	0.250867	0.234658	0.224034	0.216266	0.205973	0.195996	0	0.0784884	0.191667	0.20722	0.140674	5	2	41.6149
19	LMB_052	Podarcis muralis	Milano	LMB	45.4994	9.24825	F	65	0	14	53	0.775385	1	0.84	153.846	0	0.923077	0.75	0.674635	0.577593	0.490455	0.450752	0.40288	0.366848	0.33359	0.316026	0.301085	0.288498	0.275744	0.263671	0.251929	0.2371	0.227314	0.219441	0.208237	0.197866	0.032967	0.0872093	0.198238	0.211308	0.142677	5	2	57.5476
20	COR_053	Podarcis muralis	Milano	COR	45.4585	9.48763	F	60	1	19	56	0.283152	2	0.265	315.217	31.6228	0.576087	0.597101	0.588549	0.539045	0.522805	0.531164	0.543616	0.564964	0.574858	0.557721	0.540132	0.521546	0.508058	0.489355	0.465508	0.446598	0.43535	0.427198	0.41942	0.410388	0.108696	0.17971	0.173124	0.09995	0.0760025	0	0	1074.01
21	COR_056	Podarcis muralis	Milano	COR	45.4617	9.49024	F	62	0	19	57	0.260978	1	0.49	282.609	0	0.532609	0.352601	0.427815	0.5	0.564941	0.602735	0.610593	0.6104	0.589456	0.576208	0.556969	0.532544	0.514368	0.496378	0.482358	0.470493	0.458748	0.445975	0.432287	0.424246	0.0978261	0.176301	0.114746	0.101361	0.0667719	0	0	842.283
22	COR_058	Podarcis muralis	Milano	COR	45.4619	9.48997	F	55	0	19	57	0.174022	2	0.205	239.13	22.3607	0.445652	0.284058	0.410596	0.50189	0.571568	0.60458	0.607269	0.598642	0.576302	0.56385	0.548951	0.531234	0.51188	0.497341	0.484295	0.471236	0.457165	0.445262	0.431168	0.423606	0.076087	0.208696	0.114802	0.103483	0.0661974	0	0	827.057
23	COR_061	Podarcis muralis	Milano	COR	45.4618	9.49005	F	60	0	19	57	0.240109	1	0.47	239.13	0	0.51087	0.305233	0.418883	0.500379	0.566112	0.602669	0.607982	0.604543	0.580655	0.56779	0.551168	0.531848	0.512733	0.497628	0.483256	0.470788	0.457963	0.445266	0.431259	0.424052	0.0543478	0.200581	0.116552	0.102747	0.0663025	0	0	835.109
24	NAV_065	Podarcis muralis	Milano	NAV	45.4484	9.17139	F	56	1	5	53	0.165761	2	0.205	336.957	20	0.445652	0.223837	0.16313	0.111111	0.0782014	0.0550427	0.0444332	0.0421114	0.0365929	0.0323346	0.0268817	0.0232336	0.0208643	0.0196833	0.017383	0.0153438	0.0139513	0.0145559	0.0167092	0.0211503	0.0978261	0.218023	0.153959	0.124719	0.0458362	6	1	236.405
25	NAV_066	Podarcis muralis	Milano	NAV	45.4483	9.17134	F	53	1	5	53	0.165761	2	0.205	304.348	22.3607	0.445652	0.237681	0.160053	0.114135	0.0783162	0.0550804	0.045466	0.042896	0.0372079	0.0323427	0.0268845	0.0233165	0.0213888	0.0197436	0.017331	0.0153483	0.0136485	0.0144815	0.0166061	0.0209636	0.0978261	0.246377	0.162017	0.12475	0.0463156	6	1	240.316
26	NAV_070	Podarcis muralis	Milano	NAV	45.4479	9.17095	F	57	1	5	53	0.193846	1	0.42	197.802	0	0.461538	0.25	0.167331	0.116844	0.0773372	0.05987	0.0542655	0.0459926	0.0398339	0.0323507	0.0271025	0.0235919	0.0224369	0.0196858	0.0173937	0.0153021	0.0137405	0.0139376	0.0161544	0.020934	0.263736	0.331395	0.20607	0.124781	0.0479619	6	2	263.583
27	NAV_073	Podarcis muralis	Milano	NAV	45.4509	9.17082	F	63	1	5	53	0	0	0	0	0	0	0	0.0184211	0.0211321	0.0205379	0.0273785	0.0295156	0.0261679	0.0252036	0.021845	0.0201634	0.0192324	0.0171492	0.0180711	0.0197865	0.0201633	0.0206217	0.020899	0.021496	0.0221605	0	0	0.0136919	0.0666583	0.0405013	3	0	406.826
28	NAV_074	Podarcis muralis	Milano	NAV	45.4501	9.17007	F	63	1	5	52	0.000108696	1	0.01	21.7391	0	0.0108696	0.0718391	0.0421053	0.0430189	0.0528117	0.0427497	0.0390921	0.0323643	0.0299677	0.0274725	0.0234674	0.0219283	0.0196748	0.0174325	0.0158748	0.0170175	0.0184006	0.0197727	0.0205544	0.0210234	0	0.0114943	0.0621027	0.0992757	0.0396161	3	0	336.196
29	NAV_075	Podarcis muralis	Milano	NAV	45.4493	9.17082	F	69	1	5	53	0.0292391	4	0.0675	402.174	24.604	0.293478	0.141618	0.119363	0.0901515	0.0720588	0.0550804	0.0412032	0.0353398	0.0317069	0.0284858	0.0266915	0.0235939	0.0202005	0.0181457	0.0158766	0.0155466	0.0146956	0.0154194	0.0170979	0.0194809	0.0326087	0.0867052	0.104902	0.118691	0.0423718	5	0	305.505
30	LMB_077	Podarcis muralis	Milano	LMB	45.4953	9.2477	F	59	1	14	53	0.293913	1	0.52	369.565	0	0.565217	0.698276	0.676316	0.61991	0.592157	0.530459	0.485086	0.474011	0.474631	0.45492	0.420492	0.385205	0.353155	0.333312	0.309266	0.286101	0.265519	0.247042	0.231382	0.215675	0.163043	0.137931	0.227451	0.241633	0.157345	3	0	380.254
31	LMB_078	Podarcis muralis	Milano	LMB	45.4953	9.2477	F	62	1	14	53	0.293913	1	0.52	369.565	0	0.565217	0.698276	0.676316	0.61991	0.592157	0.530459	0.485086	0.474011	0.474631	0.45492	0.420492	0.385205	0.353155	0.333312	0.309266	0.286101	0.265519	0.247042	0.231382	0.215675	0.163043	0.137931	0.227451	0.241633	0.157345	3	0	380.305
32	LMB_079	Podarcis muralis	Milano	LMB	45.4952	9.24737	F	56	1	12	53	0.413444	1	0.61	255.556	0	0.677778	0.683284	0.65779	0.639332	0.583824	0.530961	0.481556	0.46545	0.461077	0.446359	0.41258	0.377863	0.349134	0.328075	0.304681	0.281799	0.262377	0.24411	0.228217	0.213541	0.122222	0.131965	0.228431	0.240914	0.15373	3	0	401.774
33	PNO_084	Podarcis muralis	Milano	PNO	45.5324	9.1763	F	59	1	13	48	0.004	1	0.06	88.8889	0	0.0666667	0.210526	0.327563	0.484067	0.450049	0.402326	0.339056	0.299767	0.261993	0.238012	0.214936	0.195385	0.18633	0.176799	0.173444	0.173154	0.169626	0.163059	0.159027	0.153521	0.7	0.587719	0.432909	0.267108	0.167824	5	0	443.468
34	PNO_089	Podarcis muralis	Milano	PNO	45.5353	9.17895	F	63	1	13	48	0.378478	2	0.3	282.609	22.3607	0.652174	0.507246	0.407947	0.342944	0.348849	0.328537	0.346465	0.318579	0.294633	0.274975	0.25975	0.245713	0.225433	0.202628	0.182865	0.172668	0.161745	0.152945	0.145264	0.139141	0.119565	0.150725	0.161685	0.209416	0.137751	4	2	188.825
35	PNO_090	Podarcis muralis	Milano	PNO	45.5353	9.17896	F	54	0	13	48	0.378478	2	0.3	282.609	22.3607	0.652174	0.507246	0.407947	0.342944	0.348849	0.328537	0.346465	0.318579	0.294633	0.274975	0.25975	0.245713	0.225433	0.202628	0.182865	0.172668	0.161745	0.152945	0.145264	0.139141	0.119565	0.150725	0.161685	0.209416	0.137751	4	2	188.64
36	PNO_091	Podarcis muralis	Milano	PNO	45.5353	9.17895	F	63	1	13	48	0.378478	2	0.3	282.609	22.3607	0.652174	0.507246	0.407947	0.342944	0.348849	0.328537	0.346465	0.318579	0.294633	0.274975	0.25975	0.245713	0.225433	0.202628	0.182865	0.172668	0.161745	0.152945	0.145264	0.139141	0.119565	0.150725	0.161685	0.209416	0.137751	4	2	188.686
37	FAG_102	Podarcis muralis	Milano	FAG	45.4335	8.82941	F	57	1	13	43	0.92	1	0.92	0	0	1	1	0.974768	0.955235	0.962763	0.907845	0.854614	0.810485	0.773301	0.735856	0.706959	0.691551	0.678176	0.665021	0.65748	0.648158	0.639222	0.629004	0.617479	0.605153	0	0	0.0195982	0.067441	0.0773845	1	0	470.754
38	FAG_104	Podarcis muralis	Milano	FAG	45.4322	8.82982	F	61	1	14	43	0.812747	1	0.86	131.868	0	0.945055	0.985507	0.993369	0.996212	0.994123	0.953767	0.892956	0.843944	0.804522	0.76973	0.749198	0.734268	0.723349	0.711373	0.699899	0.685606	0.671668	0.662333	0.652787	0.637302	0	0	0.00195886	0.0740509	0.0773894	1	0	497.777
39	FAG_108	Podarcis muralis	Milano	FAG	45.4289	8.82707	F	66	1	9	43	0.332717	2	0.305	206.522	30	0.663043	0.82659	0.816976	0.831818	0.87598	0.904517	0.916814	0.925049	0.922272	0.922779	0.920124	0.917632	0.901597	0.879136	0.85767	0.83367	0.803733	0.767248	0.734529	0.702892	0.195652	0.104046	0.0955882	0.0584781	0.0648522	0	0	889.309
40	FAG_110	Podarcis muralis	Milano	FAG	45.4307	8.82915	F	65	1	14	43	0.92	1	0.92	0	0	1	1	1	0.991679	0.973131	0.969593	0.958859	0.920225	0.887283	0.865543	0.850631	0.837654	0.817122	0.797885	0.780927	0.765982	0.750262	0.725422	0.70279	0.682398	0	0	0.0146556	0.0463171	0.0756361	0	0	636.647
41	GRO_111	Podarcis muralis	Milano	GRO	45.5755	9.09313	F	61	1	2	49	0.240109	1	0.47	239.13	0	0.51087	0.527536	0.607713	0.629742	0.650809	0.657534	0.676612	0.697223	0.670206	0.632638	0.598883	0.578966	0.549499	0.518469	0.483929	0.458481	0.438819	0.426052	0.413511	0.402349	0.0434783	0.0869565	0.125061	0.0970886	0.154441	0	0	622.798
42	GRO_112	Podarcis muralis	Milano	GRO	45.5755	9.09322	F	55	1	2	49	0.165326	1	0.39	239.13	0	0.423913	0.492754	0.61008	0.638362	0.656541	0.662898	0.679555	0.693144	0.673642	0.637397	0.60329	0.582768	0.552165	0.519903	0.485714	0.458754	0.439362	0.426175	0.414802	0.404042	0.0978261	0.0956522	0.123959	0.096053	0.154026	0	0	615.823
43	GRO_113	Podarcis muralis	Milano	GRO	45.5755	9.09294	F	66	1	2	49	0.282717	1	0.51	184.783	0	0.554348	0.552326	0.614362	0.632097	0.641565	0.653794	0.669697	0.693367	0.663027	0.626452	0.600269	0.579671	0.549881	0.516861	0.482227	0.456544	0.437546	0.424373	0.410523	0.398825	0.0217391	0.0872093	0.14132	0.0959161	0.152338	0	0	637.898
44	GRO_123	Podarcis muralis	Milano	GRO	45.5788	9.09653	F	55	1	2	49	0.233516	2	0.245	208.791	30	0.538462	0.653061	0.740053	0.7739	0.759178	0.742896	0.678454	0.657731	0.63379	0.611243	0.596068	0.580468	0.573445	0.563442	0.55642	0.545311	0.526807	0.499338	0.47869	0.46293	0	0	0.00978953	0.0438476	0.184717	1	0	495.381
45	MON_124	Podarcis siculus	Campobasso	MON	41.5624	14.6567	F	56	1	2	65	0.0445652	2	0.14	260.87	30	0.304348	0.537572	0.497361	0.419062	0.391092	0.363792	0.328708	0.281783	0.252305	0.238702	0.222188	0.210494	0.196332	0.184696	0.174035	0.165331	0.157672	0.151469	0.146837	0.144183	0.108696	0.0462428	0.0161527	0.0237204	0.0829809	4	1	257.27
46	MON_131	Podarcis siculus	Campobasso	MON	41.5624	14.6569	F	55	1	2	65	0.0247253	3	0.0766667	296.703	36.6667	0.252747	0.44186	0.442971	0.381708	0.365281	0.343238	0.31575	0.274209	0.243692	0.229991	0.215571	0.205503	0.193448	0.18246	0.172445	0.163214	0.156694	0.150111	0.145839	0.144075	0.0659341	0.0465116	0.0161369	0.0208515	0.0807679	4	1	244.155
47	MON_133	Podarcis siculus	Campobasso	MON	41.5634	14.655	F	54	0	2	65	0.251304	2	0.3	304.348	20	0.652174	0.863372	0.87633	0.840668	0.701419	0.563163	0.450822	0.385931	0.337744	0.296028	0.258558	0.230133	0.210073	0.193782	0.18374	0.17256	0.161978	0.155086	0.151719	0.149921	0	0	0.0298581	0.0458406	0.113862	2	0	431.734
48	UMO_138	Podarcis siculus	Campobasso	UMO	41.5532	14.6687	F	52	0	3	65	0	0	0	0	0	0	0.00872093	0.0292165	0.0485584	0.066634	0.0691544	0.0634479	0.0778339	0.0889094	0.0946672	0.10664	0.11084	0.113653	0.116583	0.117437	0.126255	0.130431	0.135932	0.138087	0.13988	0.163043	0.0959302	0.119059	0.0611965	0.0490685	2	0	313.193
49	UMO_139	Podarcis siculus	Campobasso	UMO	41.5539	14.668	F	64	0	3	65	0	0	0	0	0	0	0.0348837	0.0944149	0.122155	0.0901961	0.0865845	0.0902427	0.0873956	0.0938317	0.0977772	0.0951199	0.0925072	0.101344	0.102179	0.107217	0.113122	0.11647	0.120674	0.125791	0.133706	0	0.107558	0.0764706	0.0498252	0.0424007	1	0	344.671
50	UMO_141	Podarcis siculus	Campobasso	UMO	41.554	14.6685	F	63	1	3	65	0.00271739	1	0.05	65.2174	0	0.0543478	0.0901163	0.1313	0.123205	0.0884653	0.0891089	0.0910696	0.0905565	0.0922226	0.0996006	0.098625	0.100949	0.102598	0.107443	0.114191	0.118749	0.120134	0.120626	0.124445	0.131597	0.0978261	0.18314	0.0782014	0.0531702	0.0431187	1	0	301.922
51	UMO_142	Podarcis siculus	Campobasso	UMO	41.5546	14.6674	F	63	1	3	65	0.0278261	1	0.16	130.435	0	0.173913	0.168116	0.143046	0.140364	0.127753	0.111263	0.107071	0.102659	0.101799	0.0929071	0.0901097	0.0905292	0.0892817	0.0902622	0.094748	0.0983421	0.105794	0.11163	0.117758	0.120552	0.0869565	0.130435	0.0558003	0.0434565	0.038079	1	0	390.005
52	UMO_143	Podarcis siculus	Campobasso	UMO	41.5549	14.6669	F	61	0	4	65	0.0479348	1	0.21	152.174	0	0.228261	0.187861	0.139073	0.143505	0.120605	0.119316	0.116297	0.113676	0.104842	0.0938826	0.0881927	0.0831883	0.0819721	0.0835149	0.0852718	0.0895544	0.0968473	0.107037	0.113123	0.115896	0	0.0549133	0.0561523	0.0446941	0.0335596	1	0	438.8
53	CSA_144	Podarcis siculus	Campobasso	CSA	41.5886	14.6906	F	69	0	1	56	0.0158242	1	0.12	208.791	0	0.131868	0.0437318	0.0265252	0.0174507	0.0112635	0.0136939	0.034596	0.0596117	0.08491	0.104796	0.107169	0.110985	0.111804	0.108283	0.110589	0.114478	0.114732	0.112084	0.109122	0.10467	0.32967	0.451895	0.320764	0.207594	0.224938	0	0	1166.78
54	CSA_145	Podarcis siculus	Campobasso	CSA	41.5888	14.6923	F	63	0	1	56	0.00141304	2	0.025	152.174	31.6228	0.0543478	0.0145349	0.030504	0.0173847	0.0234489	0.0484642	0.0522463	0.0537134	0.0554872	0.0546816	0.0697674	0.0899043	0.106772	0.104892	0.10095	0.101411	0.103457	0.106496	0.110365	0.110403	0.315217	0.508721	0.3234	0.234332	0.209534	0	0	1083.79
55	CSA_146	Podarcis siculus	Campobasso	CSA	41.5887	14.6906	F	62	0	1	56	0.00880435	1	0.09	184.783	0	0.0978261	0.0436047	0.0279255	0.0174507	0.011269	0.013347	0.0384032	0.0578528	0.0838204	0.102884	0.105954	0.109284	0.110831	0.107743	0.109068	0.112816	0.11411	0.111647	0.108978	0.104821	0.445652	0.508721	0.324841	0.207641	0.224008	0	0	1170.69
56	CSA_147	Podarcis siculus	Campobasso	CSA	41.5873	14.6951	F	67	1	1	56	0	0	0	0	0	0	0	0.0146277	0.0091047	0.00735294	0.0130137	0.0123894	0.0248544	0.0547524	0.0779221	0.0848842	0.0832753	0.0851648	0.0886538	0.0965506	0.10511	0.113291	0.114251	0.113776	0.115833	0.391304	0.563953	0.288725	0.240509	0.185698	0	0	809.69
57	CSA_151	Podarcis siculus	Campobasso	CSA	41.5867	14.6937	F	63	1	1	56	0	0	0	0	0	0	0	0.00664011	0.00986343	0.0151886	0.026694	0.0530035	0.0747138	0.0830514	0.0865493	0.0885487	0.0880202	0.100602	0.114018	0.118219	0.116113	0.112318	0.112989	0.112382	0.112493	0.362637	0.349854	0.265556	0.212314	0.196129	0	0	832.235
58	ORA_154	Podarcis siculus	Campobasso	ORA	41.5871	14.584	F	54	0	0	62	0.212088	2	0.26	241.758	30	0.571429	0.736232	0.68254	0.66944	0.667482	0.679781	0.681061	0.6732	0.673743	0.651723	0.645471	0.645636	0.643154	0.632989	0.618347	0.607141	0.60177	0.598202	0.591316	0.583257	0	0	0.0889976	0.121878	0.143439	0	0	4133.49
59	ORA_156	Podarcis siculus	Campobasso	ORA	41.5865	14.5833	F	58	0	0	62	0.00695652	1	0.08	108.696	0	0.0869565	0.264535	0.487384	0.613929	0.678886	0.707109	0.69798	0.696952	0.68701	0.694132	0.704259	0.706404	0.703638	0.690986	0.673412	0.651911	0.631278	0.616169	0.604804	0.596041	0.0978261	0.162791	0.0508309	0.0885144	0.14504	0	0	4124.11
60	ORA_160	Podarcis siculus	Campobasso	ORA	41.5865	14.5833	F	62	1	0	62	0.00703297	1	0.08	109.89	0	0.0879121	0.265306	0.488032	0.614102	0.679079	0.707392	0.698409	0.697399	0.686962	0.694257	0.703803	0.70622	0.703594	0.690966	0.67345	0.651911	0.631432	0.616154	0.604797	0.596016	0.0879121	0.163265	0.0509554	0.0885144	0.145058	0	0	4124.45
61	HOS_163	Podarcis siculus	Campobasso	HOS	41.5484	14.617	F	66	1	2	62	0.14087	1	0.36	108.696	0	0.391304	0.604651	0.745333	0.807284	0.825086	0.837958	0.819515	0.797318	0.770343	0.757023	0.740614	0.724828	0.715644	0.70704	0.693955	0.686584	0.680417	0.674049	0.66683	0.6589	0	0	0	0.0350855	0.0986929	0	0	1213.5
62	HOS_165	Podarcis siculus	Campobasso	HOS	41.5493	14.6123	F	58	0	2	62	0.148804	1	0.37	250	0	0.402174	0.587209	0.625498	0.650265	0.690954	0.749744	0.798031	0.833301	0.862658	0.885379	0.893034	0.89177	0.888856	0.874415	0.858285	0.836866	0.813988	0.790074	0.772568	0.755983	0	0	0.00146699	0.000874017	0.0757088	0	0	1187.75
63	TRA_167	Podarcis siculus	Campobasso	TRA	41.5394	14.6723	F	69	1	0	64	0.0135955	1	0.11	112.36	0	0.123596	0.212389	0.310253	0.345482	0.321429	0.296309	0.287806	0.271739	0.250654	0.229617	0.222153	0.218682	0.221793	0.232985	0.238236	0.243443	0.252781	0.261476	0.265876	0.266153	0.247191	0.129794	0.183953	0.240355	0.215594	0	0	617.865
64	TRA_168	Podarcis siculus	Campobasso	TRA	41.5395	14.6723	F	64	1	0	64	0.0495506	1	0.21	179.775	0	0.235955	0.227139	0.310253	0.340926	0.311796	0.289672	0.283295	0.272463	0.254422	0.228686	0.225496	0.220317	0.223271	0.232472	0.235511	0.240073	0.251548	0.260553	0.265168	0.265987	0.146067	0.109145	0.179638	0.238921	0.21464	0	0	625.539
65	TRA_169	Podarcis siculus	Campobasso	TRA	41.5394	14.6725	F	67	1	0	64	0.0434783	1	0.2	173.913	0	0.217391	0.214493	0.28836	0.329047	0.309198	0.288744	0.285173	0.277174	0.255689	0.234515	0.226864	0.22431	0.223468	0.234103	0.238385	0.245216	0.255483	0.263314	0.26769	0.266662	0.217391	0.150725	0.181507	0.241758	0.216367	0	0	611.074
66	TRA_172	Podarcis siculus	Campobasso	TRA	41.5396	14.6724	F	67	1	0	64	0.0626087	1	0.24	173.913	0	0.26087	0.235465	0.313413	0.342922	0.309198	0.286496	0.281747	0.270611	0.256036	0.227937	0.226831	0.220723	0.224443	0.232234	0.23483	0.238953	0.251058	0.259869	0.264632	0.266008	0.141304	0.104651	0.176614	0.238048	0.214196	0	0	630.416
67	TRA_173	Podarcis siculus	Campobasso	TRA	41.5414	14.67	F	55	1	0	64	0.000108696	1	0.01	32.6087	0	0.0108696	0.0608696	0.113907	0.181956	0.208721	0.242549	0.255561	0.255435	0.245924	0.242757	0.232599	0.224698	0.213766	0.204218	0.199139	0.207241	0.21366	0.211967	0.220159	0.232112	0.163043	0.310145	0.130818	0.119131	0.206157	0	0	599.325
68	TRA_174	Podarcis siculus	Campobasso	TRA	41.5412	14.6708	F	61	0	0	64	0.00177778	1	0.04	66.6667	0	0.0444444	0.116959	0.117177	0.196659	0.277669	0.262312	0.241545	0.228217	0.233513	0.2332	0.231613	0.226469	0.22214	0.214235	0.210941	0.204025	0.209675	0.221288	0.230097	0.240102	0.2	0.181287	0.139569	0.152885	0.205973	0	0	590.188
69	PIM_802	Podarcis muralis	Milano	PIM	45.4747	9.20234	F	59	0	7	52	0.040989	3	0.0966667	340.659	26.6667	0.318681	0.206395	0.276228	0.291351	0.259549	0.246322	0.236304	0.223991	0.206674	0.181864	0.15722	0.136154	0.117822	0.108867	0.104513	0.0971122	0.0893784	0.0827656	0.0759817	0.0693629	0.043956	0.0523256	0.0230166	0.0131152	0.00574604	0	0	501.539
70	PIM_807	Podarcis muralis	Milano	PIM	45.4749	9.19978	F	61	1	7	52	0.658778	1	0.77	177.778	0	0.855556	0.802941	0.684421	0.579666	0.438081	0.362393	0.303865	0.253688	0.21812	0.191362	0.169458	0.14583	0.129588	0.116756	0.106176	0.0968361	0.0868048	0.0796698	0.0765841	0.0716203	0	0.0235294	0.0264317	0.0134815	0.00593678	0	0	681.875
71	PIM_808	Podarcis muralis	Milano	PIM	45.475	9.19979	F	59	0	7	52	0.473478	1	0.66	217.391	0	0.717391	0.77971	0.685185	0.569697	0.432975	0.353183	0.294192	0.247041	0.216021	0.189537	0.169647	0.145132	0.128481	0.115927	0.105407	0.0958331	0.0869167	0.0795313	0.0759361	0.0714105	0	0.0173913	0.0259295	0.0134848	0.00593509	0	0	693.529
72	PIM_809	Podarcis muralis	Milano	PIM	45.475	9.19983	F	61	1	7	52	0.595217	1	0.74	195.652	0	0.804348	0.784483	0.681159	0.573906	0.435634	0.358632	0.29894	0.250048	0.21703	0.190559	0.169579	0.145656	0.128824	0.116304	0.105813	0.0964934	0.0867916	0.0795844	0.0762617	0.0714894	0	0.0258621	0.0269212	0.0134865	0.00593378	0	0	685.386
73	PIM_810	Podarcis muralis	Milano	PIM	45.475	9.19974	F	61	0	7	52	0.576	1	0.72	200	0	0.8	0.784257	0.687915	0.579666	0.434591	0.354993	0.297147	0.249951	0.216977	0.190833	0.169856	0.145158	0.129123	0.116391	0.105761	0.0960838	0.0868124	0.0795795	0.0761565	0.0714872	0	0.0174927	0.0264576	0.0134882	0.00593622	0	0	692.004
74	PIM_814	Podarcis muralis	Milano	PIM	45.4749	9.19965	F	65	1	7	52	0.627826	1	0.76	163.043	0	0.826087	0.794203	0.696286	0.582451	0.43906	0.359631	0.298914	0.251164	0.217405	0.192634	0.169632	0.145519	0.130144	0.117141	0.106096	0.0964567	0.0867574	0.0797804	0.0763287	0.0715481	0	0.0115942	0.0269212	0.0134831	0.00593603	0	0	686.69
75	SBA_212	Podarcis muralis	Firenze	SBA	43.7882	11.3234	F	52	0	4	60	0.407111	2	0.34	222.222	28.2843	0.755556	0.795322	0.780293	0.777693	0.806957	0.839206	0.85523	0.846661	0.844308	0.84822	0.854557	0.853809	0.854171	0.855888	0.858413	0.858675	0.853978	0.85152	0.84581	0.834623	0	0	0.0142087	0.0101187	0.0202065	6	3	167.072
76	SBA_203	Podarcis muralis	Firenze	SBA	43.7894	11.3197	F	61	1	5	60	0.92	1	0.92	0	0	1	0.95977	0.972368	0.983434	0.974585	0.952837	0.931617	0.919767	0.917294	0.921079	0.919346	0.90215	0.899391	0.877373	0.857678	0.846188	0.835702	0.824296	0.810885	0.8	0	0	0.000488759	0.0147353	0.0284091	5	3	90.4698
77	SBA_205	Podarcis muralis	Firenze	SBA	43.7889	11.3193	F	54	1	4	60	0.92	1	0.92	0	0	1	1	0.981555	0.984151	0.980929	0.953488	0.929112	0.925955	0.926672	0.925843	0.899235	0.895676	0.885466	0.858891	0.841941	0.828932	0.818007	0.806352	0.793785	0.786704	0	0	0	0.0144819	0.0313141	4	3	76.0382
78	SBA_201	Podarcis siculus	Firenze	SBA	43.7919	11.3199	F	62	0	4	60	0.174348	2	0.21	250	50.9902	0.456522	0.77551	0.891102	0.879637	0.904599	0.923103	0.926515	0.93323	0.932329	0.931469	0.923315	0.910721	0.906074	0.911125	0.911271	0.905863	0.892536	0.876645	0.856394	0.833286	0.0652174	0.058309	0.0381605	0.0149794	0.0352622	2	1	189.822
79	SBA_202	Podarcis siculus	Firenze	SBA	43.7904	11.3195	F	72	0	5	60	0.554066	2	0.36	131.868	36.0555	0.791209	0.918841	0.927249	0.92587	0.951124	0.956224	0.943182	0.944293	0.927242	0.917197	0.917787	0.92133	0.915188	0.900628	0.890858	0.871428	0.852097	0.840554	0.828981	0.814743	0	0	0.00977517	0.0168602	0.0313812	3	2	49.362
80	SBA_208	Podarcis siculus	Firenze	SBA	43.7889	11.3227	F	65	1	4	60	0.92	1	0.92	0	0	1	0.997093	0.954907	0.902883	0.857982	0.861301	0.877778	0.886408	0.886308	0.87984	0.87606	0.8745	0.874146	0.873373	0.86912	0.862702	0.855635	0.850524	0.844855	0.831291	0	0	0.00538688	0.00836872	0.021503	6	3	229.431
81	SBA_215	Podarcis siculus	Firenze	SBA	43.7929	11.3209	F	57	0	4	67	0.67837	1	0.79	173.913	0	0.858696	0.933333	0.900531	0.912747	0.918097	0.92363	0.934546	0.930124	0.92633	0.923826	0.920683	0.914723	0.912527	0.913392	0.908649	0.90063	0.890493	0.876188	0.8658	0.850557	0.0978261	0.026087	0.0318784	0.0178571	0.0314483	1	0	313.05
82	ARG_216	Podarcis siculus	Firenze	ARG	43.7838	11.1958	F	72	1	8	52	0.000989011	1	0.03	43.956	0	0.032967	0.0930233	0.124668	0.199092	0.239354	0.237004	0.2105	0.195614	0.174896	0.157323	0.147968	0.138853	0.126643	0.119903	0.127656	0.135301	0.13591	0.137668	0.140834	0.141481	0.384615	0.270349	0.195791	0.178424	0.164972	2	2	159.867
83	ARG_217	Podarcis siculus	Firenze	ARG	43.7868	11.197	F	68	1	8	55	0	0	0	0	0	0	0.0349854	0.0903054	0.133232	0.150759	0.156293	0.152602	0.155443	0.163924	0.177403	0.182551	0.182301	0.18576	0.183637	0.178266	0.168798	0.166965	0.166485	0.169382	0.166919	0.0978261	0.195335	0.268722	0.233208	0.154543	4	3	136.302
84	ARG_219	Podarcis siculus	Firenze	ARG	43.7845	11.1957	F	65	0	8	55	0.000978261	1	0.03	43.4783	0	0.0326087	0.0523256	0.10757	0.179954	0.242157	0.247002	0.217644	0.187184	0.175484	0.16034	0.147229	0.134801	0.125696	0.131162	0.141284	0.144354	0.147916	0.147701	0.146348	0.142546	0.391304	0.479651	0.220098	0.18469	0.163068	4	2	141.997
85	ARG_220	Podarcis siculus	Firenze	ARG	43.785	11.1955	F	63	1	8	55	0.0185714	1	0.13	131.868	0	0.142857	0.122093	0.159363	0.171472	0.198727	0.218953	0.212267	0.18653	0.170409	0.159485	0.14336	0.133827	0.135141	0.140328	0.145246	0.147447	0.149762	0.150405	0.146898	0.142158	0.384615	0.366279	0.210475	0.175596	0.164041	4	2	114.056
86	ARG_221	Podarcis siculus	Firenze	ARG	43.7847	11.1953	F	60	0	8	55	0.000434783	1	0.02	43.4783	0	0.0217391	0.113703	0.159363	0.178653	0.218903	0.23469	0.213636	0.191271	0.173331	0.160944	0.142577	0.135549	0.126772	0.133581	0.13631	0.13933	0.14353	0.145159	0.143821	0.139172	0.630435	0.460641	0.212537	0.170184	0.164178	4	2	152.637
87	ARG_224	Podarcis siculus	Firenze	ARG	43.7866	11.2012	F	65	1	9	55	0	0	0	0	0	0	0.0553936	0.0784574	0.0938683	0.154674	0.230506	0.265033	0.303842	0.311654	0.283895	0.270388	0.26166	0.253471	0.244758	0.234643	0.224447	0.214388	0.204149	0.197874	0.190933	0.554348	0.504373	0.382281	0.284519	0.157848	4	3	17.5935
88	ARG_225	Podarcis muralis	Firenze	ARG	43.7859	11.2007	F	65	1	9	55	0	0	0	0	0	0	0.0985507	0.140397	0.198786	0.174424	0.163643	0.180899	0.205471	0.224973	0.248377	0.262412	0.24926	0.242406	0.236056	0.225049	0.215438	0.208662	0.202157	0.196217	0.189335	0.26087	0.426087	0.354238	0.282093	0.160605	4	2	109.067
89	SMS_231	Podarcis siculus	Firenze	SMS	43.7767	11.2357	F	67	1	11	62	0.0282609	2	0.09	228.261	22.3607	0.195652	0.122093	0.136786	0.116844	0.10098	0.0935252	0.0839232	0.0800155	0.0804492	0.0872768	0.0855991	0.0819558	0.0810751	0.0888405	0.0896131	0.0918257	0.0972355	0.103889	0.111904	0.118555	0.163043	0.0726744	0.0377451	0.0345861	0.0384239	4	3	173.313
90	SMS_235	Podarcis siculus	Firenze	SMS	43.7767	11.2359	F	68	1	11	62	0.0188043	2	0.075	206.522	22.3607	0.163043	0.118841	0.130319	0.109256	0.0974535	0.0893836	0.0816481	0.0781341	0.0791013	0.086321	0.0848071	0.0807589	0.0796256	0.086544	0.0880479	0.0897335	0.0945486	0.101884	0.109277	0.1167	0.130435	0.0753623	0.036239	0.0328545	0.0377633	3	3	184.851
91	SMS_236	Podarcis siculus	Firenze	SMS	43.7769	11.2349	F	68	1	10	62	0.0321739	2	0.12	315.217	22.3607	0.26087	0.217391	0.204244	0.153904	0.128306	0.107571	0.0993177	0.0963294	0.0930769	0.0897964	0.0899028	0.0877208	0.0909766	0.095058	0.09707	0.101092	0.106014	0.111025	0.117365	0.123678	0.0434783	0.0695652	0.0450539	0.0482078	0.0418995	4	3	117.886
92	SMS_238	Podarcis muralis	Firenze	SMS	43.7773	11.2366	F	64	0	10	62	0.0393478	2	0.1	206.522	22.3607	0.217391	0.153623	0.0875332	0.0659591	0.0720588	0.0688828	0.0631792	0.0681421	0.0755385	0.077317	0.076024	0.0781549	0.0769288	0.0739744	0.074364	0.076889	0.0782013	0.0799237	0.0858971	0.093679	0.141304	0.0985507	0.0289216	0.029353	0.0367833	3	2	139.096
93	SMS_239	Podarcis muralis	Firenze	SMS	43.7773	11.2365	F	63	1	10	62	0.0538889	2	0.115	244.444	22.3607	0.255556	0.158358	0.0864362	0.0683371	0.072825	0.0690834	0.0651022	0.068323	0.075669	0.0784118	0.076756	0.0790596	0.0775862	0.0746039	0.0745818	0.077101	0.0780371	0.0799299	0.0855045	0.0933148	0.177778	0.0997067	0.0288368	0.0294668	0.036947	3	2	139.139
94	SMS_241	Podarcis muralis	Firenze	SMS	43.7773	11.2366	F	66	1	10	62	0.0402222	2	0.1	211.111	22.3607	0.222222	0.154971	0.0864362	0.0660091	0.0715336	0.0687414	0.0631154	0.0677275	0.0755036	0.077317	0.0759284	0.0781821	0.0769745	0.0740123	0.0742771	0.0768095	0.0780371	0.0798489	0.0856204	0.0935468	0.144444	0.0994152	0.0289074	0.0294779	0.0368125	3	2	138.805
95	SMS_244	Podarcis muralis	Firenze	SMS	43.7774	11.2364	F	60	1	9	62	0.0862637	2	0.145	285.714	22.3607	0.318681	0.163265	0.0835544	0.0735964	0.0744004	0.0715508	0.0684343	0.0694741	0.0773489	0.0794305	0.0787459	0.079495	0.0785231	0.0759072	0.0756237	0.0783764	0.0789129	0.0810495	0.0860459	0.09353	0.186813	0.0991254	0.0288791	0.0313476	0.0376709	3	2	145.903
96	CAP_245	Podarcis siculus	Firenze	CAP	43.7652	11.2736	F	69	1	16	60	0.142418	1	0.36	142.857	0	0.395604	0.287791	0.221485	0.155421	0.119491	0.108145	0.0931348	0.0950902	0.126403	0.154365	0.173166	0.186559	0.198559	0.200115	0.198031	0.201997	0.206578	0.208082	0.207448	0.205847	0.21978	0.0988372	0.0450539	0.0259773	0.0309086	2	0	351.026
97	CAP_246	Podarcis siculus	Firenze	CAP	43.7651	11.2744	F	66	0	16	60	0.0318478	2	0.095	152.174	31.6228	0.206522	0.180233	0.168212	0.144587	0.124205	0.105713	0.0924709	0.0828965	0.101969	0.131977	0.152176	0.167667	0.183614	0.195743	0.197964	0.198239	0.199171	0.201962	0.201811	0.201061	0.195652	0.0813953	0.0479218	0.0287177	0.030879	2	0	322.201
98	CAP_250	Podarcis siculus	Firenze	CAP	43.7653	11.2745	F	60	1	16	60	0.063587	2	0.135	250	28.2843	0.293478	0.194767	0.160691	0.14871	0.123777	0.10065	0.0902199	0.0767437	0.0847692	0.116538	0.138898	0.153625	0.168462	0.181976	0.190974	0.190942	0.190553	0.193959	0.194972	0.195295	0.173913	0.0755814	0.047456	0.0292281	0.0301547	2	0	299.811
99	CAP_251	Podarcis siculus	Firenze	CAP	43.7651	11.2757	F	60	0	16	60	0.000108696	1	0.01	21.7391	0	0.0108696	0.0408163	0.0824468	0.109008	0.0964268	0.0885773	0.0831228	0.0799689	0.09014	0.104744	0.12146	0.139041	0.152487	0.171251	0.18509	0.190411	0.189982	0.188043	0.189506	0.192916	0.195652	0.113703	0.0553108	0.0309613	0.0302428	3	0	303.908
100	CAP_252	Podarcis siculus	Firenze	CAP	43.7655	11.2745	F	61	1	16	55	0.107333	3	0.113333	288.889	24.3352	0.377778	0.245614	0.166445	0.156416	0.122979	0.098871	0.0892315	0.0758929	0.0730882	0.101885	0.127327	0.143703	0.157121	0.17212	0.183043	0.183281	0.183471	0.187393	0.189993	0.189176	0.0777778	0.0760234	0.0480157	0.0287177	0.0290505	2	1	281.48
101	CAP_254	Podarcis siculus	Firenze	CAP	43.7653	11.2758	F	58	1	16	60	0.00271739	2	0.035	184.783	31.6228	0.076087	0.0666667	0.096817	0.114568	0.0990196	0.0907534	0.079353	0.0737578	0.0805906	0.0902847	0.109008	0.126012	0.139081	0.157372	0.17358	0.181867	0.18231	0.180728	0.181329	0.18718	0.206522	0.113043	0.0553922	0.0294705	0.029839	3	1	279.212
102	CAP_255	Podarcis muralis	Firenze	CAP	43.7652	11.2731	F	58	1	17	60	0.158681	1	0.38	131.868	0	0.417582	0.31686	0.219868	0.159727	0.12176	0.104038	0.0941919	0.108717	0.139957	0.164461	0.183538	0.194169	0.198871	0.198577	0.197752	0.202725	0.207423	0.20875	0.207082	0.208675	0.153846	0.0813953	0.0366748	0.0242258	0.0300859	3	0	368.581
103	CAP_258	Podarcis muralis	Firenze	CAP	43.7655	11.273	F	58	1	18	55	0.365652	1	0.58	228.261	0	0.630435	0.353623	0.222517	0.157218	0.116211	0.0987697	0.0883392	0.0950533	0.120695	0.146923	0.167063	0.180877	0.187022	0.186491	0.188083	0.191357	0.198413	0.199992	0.199776	0.200897	0.119565	0.0753623	0.0366211	0.024716	0.0287897	3	0	350.264
104	CAP_259	Podarcis muralis	Firenze	CAP	43.7653	11.273	F	56	1	17	60	0.260978	1	0.49	130.435	0	0.532609	0.331395	0.223108	0.161608	0.119863	0.101335	0.0917362	0.103147	0.132154	0.157737	0.177681	0.188876	0.194533	0.193641	0.19377	0.198309	0.203498	0.205286	0.204091	0.205652	0.152174	0.0813953	0.0366928	0.0244786	0.0297758	3	0	361.819
105	CAP_263	Podarcis muralis	Firenze	CAP	43.7655	11.273	F	57	0	18	55	0.365652	1	0.58	228.261	0	0.630435	0.353623	0.222517	0.157218	0.116211	0.0987697	0.0883392	0.0950533	0.120695	0.146923	0.167063	0.180877	0.187022	0.186491	0.188083	0.191357	0.198413	0.199992	0.199776	0.200897	0.119565	0.0753623	0.0366211	0.024716	0.0287897	3	0	350.127
106	CAP_265	Podarcis muralis	Firenze	CAP	43.7655	11.2726	F	56	0	18	55	0.336111	1	0.55	233.333	0	0.611111	0.31085	0.217795	0.165658	0.115892	0.0929597	0.0941919	0.112534	0.136636	0.160819	0.181367	0.190194	0.189121	0.188298	0.19152	0.197184	0.201806	0.202025	0.202546	0.206328	0.0666667	0.0791789	0.0366748	0.0233487	0.0283251	4	0	375.777
107	CAP_266	Podarcis muralis	Firenze	CAP	43.7654	11.273	F	56	1	17	60	0.316957	1	0.54	152.174	0	0.586957	0.32948	0.219124	0.161608	0.120216	0.1	0.091576	0.100388	0.12929	0.155317	0.175406	0.186956	0.192916	0.192458	0.193146	0.197157	0.202869	0.204539	0.203594	0.205027	0.152174	0.0809249	0.0368008	0.0244908	0.0297452	3	0	360.157
108	AZE_268	Podarcis muralis	Firenze	AZE	43.7738	11.2672	F	51	1	17	55	0.184725	1	0.41	296.703	0	0.450549	0.276163	0.181217	0.121877	0.103718	0.0869565	0.0815039	0.072191	0.0678044	0.07332	0.0709557	0.065541	0.0647006	0.0651366	0.0642402	0.060305	0.0546033	0.0498307	0.0469214	0.0456798	0	0	0.00146771	0.00262303	0.00388294	3	1	236.71
109	AZE_269	Podarcis muralis	Firenze	AZE	43.7736	11.2675	F	63	1	17	55	0.149239	2	0.195	282.609	44.7214	0.423913	0.285714	0.179521	0.119879	0.11258	0.0832192	0.0752525	0.0696952	0.0629134	0.0640529	0.0681419	0.0654311	0.0634284	0.061855	0.0626887	0.0594512	0.0552503	0.050831	0.0482084	0.0468207	0	0	0.00146843	0.00274691	0.00470417	3	1	262.23
110	AZE_272	Podarcis muralis	Firenze	AZE	43.7736	11.2679	F	59	1	16	55	0.173913	1	0.4	250	0	0.434783	0.284884	0.189907	0.143399	0.114272	0.0863014	0.0788675	0.0691128	0.0604522	0.0620629	0.0678246	0.0669161	0.0635628	0.0611015	0.0612245	0.059029	0.0554732	0.0511543	0.0483583	0.0478356	0	0	0.000490436	0.00274725	0.00400998	3	1	264.631
111	AZE_273	Podarcis muralis	Firenze	AZE	43.7738	11.2668	F	61	0	17	55	0.0792391	1	0.27	239.13	0	0.293478	0.211594	0.157825	0.120272	0.0865526	0.0870902	0.0810401	0.0715949	0.0721095	0.0740325	0.0715615	0.0660049	0.0638835	0.066718	0.0657122	0.0603406	0.0541283	0.0496437	0.0465401	0.0447714	0	0	0.00146699	0.00287141	0.00432559	3	1	233.163
112	AZE_274	Podarcis muralis	Firenze	AZE	43.7736	11.2679	F	66	1	16	55	0.148804	1	0.37	228.261	0	0.402174	0.283237	0.189655	0.145455	0.113235	0.0862423	0.0776233	0.0691128	0.0598738	0.0616019	0.0671287	0.0666899	0.0634237	0.0613056	0.0611549	0.0587888	0.0555095	0.0511193	0.0484249	0.0477694	0	0	0.000490196	0.00274897	0.00407287	3	1	265.904
113	AZE_275	Podarcis muralis	Firenze	AZE	43.7735	11.2676	F	50	0	17	55	0.133152	1	0.35	184.783	0	0.380435	0.284058	0.178571	0.127837	0.111491	0.0834759	0.0732693	0.0694606	0.0616638	0.0606969	0.0660943	0.0655638	0.0631126	0.0611015	0.0616752	0.0585863	0.0553884	0.0511463	0.0489092	0.0472327	0	0	0.00146699	0.0027476	0.00476747	3	1	271.294
114	AZE_276	Podarcis muralis	Firenze	AZE	43.7736	11.2679	F	59	0	16	55	0.148804	1	0.37	228.261	0	0.402174	0.277457	0.189153	0.14577	0.112958	0.0861538	0.0766709	0.0692532	0.0597818	0.060799	0.0665702	0.0663825	0.0631079	0.0610022	0.0608025	0.0585112	0.0556258	0.0510974	0.048656	0.0478851	0	0	0.000488998	0.00274657	0.00419823	3	1	269.693
115	GIR_278	Podarcis siculus	Firenze	GIR	43.7628	11.2631	F	52	1	24	60	0.0188043	2	0.075	228.261	50	0.163043	0.26087	0.283444	0.323263	0.381836	0.401093	0.41175	0.41995	0.417832	0.407491	0.413936	0.423686	0.428433	0.421309	0.409248	0.40061	0.398701	0.399159	0.400462	0.396237	0.152174	0.0869565	0.0219727	0.0339576	0.0336827	2	0	414.747
116	GIR_280	Podarcis siculus	Firenze	GIR	43.7627	11.2628	F	59	1	24	60	0.0244565	1	0.15	228.261	0	0.163043	0.249275	0.325365	0.37481	0.416094	0.407395	0.415529	0.427184	0.416679	0.414271	0.425822	0.430512	0.432539	0.427793	0.417822	0.408087	0.405539	0.407631	0.406314	0.400859	0.108696	0.101449	0.0250245	0.0376156	0.0362465	2	0	414.411
117	GIR_281	Podarcis siculus	Firenze	GIR	43.7629	11.2632	F	63	1	23	60	0.00923913	2	0.065	206.522	50.9902	0.141304	0.27907	0.271638	0.305766	0.368756	0.399452	0.409355	0.415241	0.416679	0.402823	0.408357	0.419756	0.424751	0.418141	0.405457	0.397905	0.396259	0.395905	0.39828	0.393722	0.152174	0.0755814	0.0215475	0.03335	0.0327154	1	0	415.461
118	GIR_282	Podarcis siculus	Firenze	GIR	43.7629	11.2632	F	65	0	24	60	0.0122826	2	0.075	217.391	50	0.163043	0.276163	0.264276	0.302343	0.36608	0.396175	0.405958	0.412769	0.414795	0.400475	0.405271	0.416166	0.421561	0.415823	0.403845	0.395958	0.394447	0.393843	0.396071	0.392222	0.141304	0.0755814	0.0215054	0.0333417	0.0325116	2	0	420.715
119	GIR_284	Podarcis siculus	Firenze	GIR	43.7627	11.2631	F	69	1	21	60	0.0484615	1	0.21	230.769	0	0.230769	0.253644	0.33245	0.347727	0.393939	0.411081	0.425435	0.43301	0.429385	0.41954	0.427965	0.438039	0.439637	0.431403	0.418308	0.409605	0.406178	0.407663	0.408611	0.401706	0.186813	0.0816327	0.0215054	0.0346077	0.0345862	2	0	397.519
120	GIR_285	Podarcis siculus	Firenze	GIR	43.7628	11.2628	F	61	0	24	60	0.0188043	2	0.075	250	50	0.163043	0.247126	0.3	0.353695	0.405181	0.4	0.410444	0.420543	0.412415	0.40854	0.417477	0.423375	0.427914	0.422409	0.412409	0.403	0.400881	0.402444	0.402104	0.397689	0.108696	0.0948276	0.0249267	0.0360844	0.0351664	2	0	420.4
121	GIR_288	Podarcis siculus	Firenze	GIR	43.7628	11.263	F	62	1	23	60	0.028764	1	0.16	224.719	0	0.179775	0.252199	0.31117	0.338392	0.39207	0.404721	0.416667	0.425495	0.422	0.412889	0.42077	0.429467	0.432925	0.425584	0.413884	0.404478	0.402112	0.403575	0.403882	0.398838	0.157303	0.0938416	0.0220264	0.0348445	0.0346733	2	0	409.909
122	GIR_289	Podarcis siculus	Firenze	GIR	43.7627	11.2628	F	66	1	24	60	0.0392391	1	0.19	260.87	0	0.206522	0.25	0.346205	0.386778	0.419687	0.412107	0.422727	0.434808	0.423385	0.420809	0.432486	0.437598	0.438679	0.43337	0.421841	0.411742	0.408911	0.411298	0.409873	0.403731	0.108696	0.107558	0.0249755	0.0379715	0.0365249	2	0	405.223
123	LEO_294	Podarcis muralis	Firenze	LEO	43.7598	11.255	F	62	1	24	60	0.177935	3	0.156667	380.435	28.2405	0.51087	0.52907	0.505976	0.574678	0.629829	0.612539	0.600354	0.590441	0.595385	0.607593	0.617334	0.616395	0.611619	0.599551	0.586008	0.56073	0.541498	0.524366	0.514301	0.504089	0	0.0232558	0.0748166	0.0869239	0.047807	2	0	369.483
124	LEO_295	Podarcis muralis	Firenze	LEO	43.7595	11.255	F	63	1	21	60	0.101848	2	0.215	347.826	22.3607	0.467391	0.469565	0.511258	0.567096	0.618814	0.612252	0.603287	0.593362	0.605692	0.60862	0.613611	0.624967	0.626671	0.614235	0.597943	0.573523	0.554814	0.539321	0.526224	0.514556	0	0.026087	0.077903	0.0858214	0.0495422	2	0	352.8
125	LEO_298	Podarcis muralis	Firenze	LEO	43.758	11.2529	F	62	1	18	60	0.353152	1	0.57	271.739	0	0.619565	0.588921	0.574468	0.534954	0.55049	0.555441	0.555443	0.570735	0.59437	0.62603	0.633919	0.633104	0.628304	0.626971	0.621835	0.617064	0.605947	0.587317	0.5651	0.54234	0	0.0174927	0.130392	0.0728204	0.0532331	3	1	135.483
126	LEO_300	Podarcis muralis	Firenze	LEO	43.7575	11.2482	F	51	0	16	57	0.0291209	2	0.115	252.747	36.0555	0.252747	0.597101	0.760265	0.734292	0.666667	0.617647	0.561869	0.535908	0.566902	0.5776	0.580835	0.578727	0.555003	0.543636	0.53031	0.524716	0.51873	0.512574	0.50542	0.500884	0	0	0.00977517	0.053315	0.0533876	3	3	128.533
127	LEO_301	Podarcis muralis	Firenze	LEO	43.7581	11.2483	F	51	0	16	57	0.250435	1	0.48	358.696	0	0.521739	0.690751	0.740053	0.718182	0.639352	0.562821	0.533013	0.559029	0.586026	0.590676	0.591163	0.5644	0.545266	0.531362	0.51786	0.511145	0.510399	0.50695	0.501346	0.495896	0	0	0.0264966	0.0538683	0.0528509	5	3	185.213
128	PIA_302	Podarcis muralis	Firenze	PIA	43.8243	11.1731	F	62	0	30	50	0.0118478	2	0.065	239.13	20	0.141304	0.17971	0.145503	0.10235	0.066047	0.0530459	0.0454201	0.0362895	0.0290635	0.0254777	0.024413	0.0230655	0.0256239	0.0296795	0.0311434	0.0325611	0.0336299	0.0335189	0.0336702	0.0335649	0.228261	0.26087	0.223581	0.269639	0.264604	0	0	1243.12
129	PIA_309	Podarcis muralis	Firenze	PIA	43.8246	11.1733	F	54	1	30	50	0.0641111	2	0.125	255.556	22.3607	0.277778	0.27193	0.175766	0.102428	0.0715336	0.0612175	0.0459364	0.0364836	0.0290546	0.0247253	0.0223441	0.021158	0.0229569	0.0271258	0.0287552	0.0297215	0.0315826	0.0316527	0.0319908	0.0317916	0.333333	0.160819	0.204312	0.265609	0.257553	0	0	1205.83
130	PIA_313	Podarcis muralis	Firenze	PIA	43.8249	11.1735	F	64	0	30	50	0.200978	1	0.43	184.783	0	0.467391	0.372093	0.178808	0.103709	0.084638	0.0616016	0.0470172	0.0365049	0.0293756	0.0238482	0.0207773	0.0216672	0.0218344	0.0242339	0.0272341	0.0281863	0.0296144	0.0307525	0.0311506	0.0308484	0.0978261	0.133721	0.195205	0.265701	0.252692	0	0	1179.95
131	PIA_314	Podarcis siculus	Firenze	PIA	43.8241	11.1729	F	69	1	30	50	0.00141304	2	0.025	141.304	20	0.0543478	0.091954	0.107895	0.0956325	0.0661117	0.0461696	0.0426768	0.0351047	0.0302891	0.0264735	0.0248139	0.0256745	0.028582	0.0310376	0.0335308	0.0348729	0.0343069	0.0350638	0.0350914	0.0347494	0.0978261	0.393678	0.237023	0.271104	0.271083	0	0	1272.42
132	PIA_318	Podarcis siculus	Firenze	PIA	43.8244	11.1732	F	67	1	30	50	0.0122222	3	0.0466667	277.778	23.3333	0.155556	0.204678	0.158035	0.10235	0.0661117	0.0560876	0.0454316	0.0364765	0.0290546	0.0254777	0.0242061	0.0221158	0.0243703	0.0287931	0.0299827	0.0312485	0.0330672	0.032665	0.032831	0.0328029	0.311111	0.22807	0.214006	0.267141	0.262455	0	0	1230.01
133	PIA_319	Podarcis siculus	Firenze	PIA	43.8247	11.1734	F	63	1	30	50	0.0924176	1	0.29	219.78	0	0.318681	0.300292	0.179521	0.102428	0.0759432	0.0615595	0.0466936	0.0364836	0.0290769	0.0241039	0.0219303	0.0214174	0.0223626	0.0257808	0.0280729	0.0290746	0.0309269	0.0313449	0.0316794	0.0312895	0.296703	0.157434	0.198432	0.266017	0.256504	0	0	1195.08
134	THY_322	Podarcis muralis	Torino	THY	45.0889	7.63725	F	51	0	6	56	0.00706522	2	0.045	108.696	30	0.0978261	0.156522	0.22679	0.265353	0.318137	0.301027	0.30637	0.317679	0.315344	0.322722	0.313373	0.294543	0.270068	0.251394	0.233212	0.219539	0.209682	0.199977	0.190806	0.185647	0.434783	0.318841	0.273529	0.269788	0.115272	1	0	327.491
135	THY_324	Podarcis muralis	Torino	THY	45.0909	7.6391	F	65	0	6	55	0.0158242	1	0.12	175.824	0	0.131868	0.0376812	0.0423841	0.112121	0.146771	0.149264	0.174242	0.194331	0.20966	0.216756	0.222831	0.234639	0.245654	0.249407	0.253257	0.255754	0.249095	0.235003	0.222906	0.211575	0.208791	0.292754	0.188356	0.203646	0.120801	1	0	480.634
136	THY_329	Podarcis muralis	Torino	THY	45.0904	7.63866	F	53	0	6	55	0	0	0	0	0	0	0.0552326	0.116	0.157056	0.187255	0.192321	0.19332	0.216977	0.23	0.2495	0.26404	0.263579	0.255681	0.253815	0.248379	0.241564	0.239784	0.230407	0.217517	0.207036	0.380435	0.305233	0.24902	0.228521	0.121108	1	0	428.145
137	THY_330	Podarcis muralis	Torino	THY	45.0891	7.63844	F	60	1	6	56	0.00395604	1	0.06	131.868	0	0.0659341	0.0872093	0.215894	0.253968	0.265137	0.27447	0.276236	0.291424	0.311549	0.304484	0.289112	0.287852	0.277035	0.263155	0.250839	0.23622	0.218506	0.20744	0.201139	0.197128	0.406593	0.293605	0.313477	0.249532	0.116698	1	1	291.91
138	THY_331	Podarcis muralis	Torino	THY	45.0889	7.63781	F	63	1	6	56	0.000543478	2	0.015	76.087	56.5685	0.0326087	0.145349	0.229443	0.269841	0.316716	0.29836	0.294949	0.313022	0.322313	0.314771	0.304528	0.293084	0.27291	0.254985	0.242021	0.227894	0.213803	0.200989	0.193812	0.189867	0.326087	0.31686	0.264907	0.265077	0.115215	1	1	295.419
139	MAN_338	Podarcis muralis	Torino	MAN	45.0699	7.78135	F	64	0	8	53	0.547935	1	0.71	271.739	0	0.771739	0.913043	0.953642	0.973424	0.977952	0.97637	0.981294	0.985639	0.985084	0.987015	0.988518	0.988165	0.983218	0.98154	0.980598	0.98047	0.979327	0.977305	0.976296	0.973225	0	0	0	0	0.00467304	0	0	1378.5
140	MAN_339	Podarcis muralis	Torino	MAN	45.0699	7.78135	F	60	1	8	53	0.547935	1	0.71	271.739	0	0.771739	0.913043	0.953642	0.973424	0.977952	0.97637	0.981294	0.985639	0.985084	0.987015	0.988518	0.988165	0.983218	0.98154	0.980598	0.98047	0.979327	0.977305	0.976296	0.973225	0	0	0	0	0.00467304	0	0	1378.49
141	MAN_343	Podarcis muralis	Torino	MAN	45.0699	7.78135	F	64	0	8	53	0.547935	1	0.71	271.739	0	0.771739	0.913043	0.953642	0.973424	0.977952	0.97637	0.981294	0.985639	0.985084	0.987015	0.988518	0.988165	0.983218	0.98154	0.980598	0.98047	0.979327	0.977305	0.976296	0.973225	0	0	0	0	0.00467304	0	0	1378.48
142	MAN_344	Podarcis muralis	Torino	MAN	45.0699	7.78135	F	64	0	8	53	0.547935	1	0.71	271.739	0	0.771739	0.913043	0.953642	0.973424	0.977952	0.97637	0.981294	0.985639	0.985084	0.987015	0.988518	0.988165	0.983218	0.98154	0.980598	0.98047	0.979327	0.977305	0.976296	0.973225	0	0	0	0	0.00467304	0	0	1378.46
143	MAN_348	Podarcis muralis	Torino	MAN	45.0699	7.78135	F	61	0	8	53	0.547935	1	0.71	271.739	0	0.771739	0.913043	0.953642	0.973424	0.977952	0.97637	0.981294	0.985639	0.985084	0.987015	0.988518	0.988165	0.983218	0.98154	0.980598	0.98047	0.979327	0.977305	0.976296	0.973225	0	0	0	0	0.00467304	0	0	1378.45
144	DFR_356	Podarcis muralis	Torino	DFR	45.0712	7.64986	F	62	0	3	50	0	0	0	0	0	0	0	0.0278884	0.0872534	0.0778648	0.0644056	0.0480405	0.0460373	0.0407755	0.0342158	0.0323681	0.0293196	0.0271735	0.0255736	0.0286816	0.028178	0.0255113	0.025182	0.0253085	0.0267113	0.141304	0.0377907	0.00636631	0.00374625	0.00764082	3	0	314.02
145	DFR_360	Podarcis muralis	Torino	DFR	45.0712	7.64986	F	67	1	3	50	0	0	0	0	0	0	0	0.026455	0.0845921	0.0776367	0.0642955	0.0476791	0.0459748	0.0407379	0.0340824	0.0321613	0.0293299	0.0270371	0.0257002	0.0285698	0.028178	0.0254655	0.0250662	0.0252771	0.0265517	0.141304	0.0376812	0.00634766	0.00374532	0.00764034	3	0	309.596
146	DFR_362	Podarcis muralis	Torino	DFR	45.0712	7.64985	F	64	1	3	50	0	0	0	0	0	0	0	0.0277778	0.0863636	0.0778267	0.0643615	0.0479919	0.0458163	0.0407567	0.0342201	0.0323715	0.0293273	0.0271796	0.0255753	0.0286849	0.0281891	0.0255113	0.025146	0.0253461	0.0267454	0.141304	0.0376812	0.00636319	0.00374672	0.00760997	3	0	313.487
147	DFR_363	Podarcis muralis	Torino	DFR	45.0718	7.64965	F	58	1	3	50	0	0	0	0	0	0	0.0262391	0.104636	0.0894617	0.0767726	0.062906	0.0494325	0.0428876	0.0419806	0.0377217	0.0344649	0.031348	0.028325	0.0286081	0.027585	0.0276534	0.0273148	0.0270197	0.0276272	0.0278857	0.032967	0.0379009	0.00635697	0.00312266	0.00738986	3	0	363.401
148	POR_380	Podarcis muralis	Torino	POR	45.0651	7.57662	F	65.5	1	10	55	0	0	0	0	0	0	0.0959302	0.119363	0.0924242	0.066047	0.0530822	0.0422037	0.0375194	0.0307787	0.0292281	0.026686	0.0269706	0.0305281	0.0314062	0.0282391	0.0267014	0.0258613	0.0273647	0.0266084	0.0260183	0.206522	0.281977	0.152153	0.0628279	0.0669403	2	1	69.2344
149	POR_378	Podarcis muralis	Torino	POR	45.0652	7.57671	F	63.5	1	10	55	0.000869565	2	0.02	86.9565	40	0.0434783	0.107558	0.115385	0.0909091	0.0680705	0.0519658	0.0419192	0.0374612	0.0309136	0.0292208	0.0266667	0.0261097	0.0296956	0.0314804	0.0281737	0.0263637	0.0252889	0.0267798	0.0266047	0.0258256	0.271739	0.313953	0.150343	0.0621878	0.066332	2	1	83.4642
150	POR_379	Podarcis muralis	Torino	POR	45.0651	7.57662	F	60	0	10	55	0	0	0	0	0	0	0.0959302	0.119363	0.0924242	0.066047	0.0530822	0.0422037	0.0375194	0.0307787	0.0292281	0.026686	0.0269706	0.0305281	0.0314062	0.0282391	0.0267014	0.0258613	0.0273647	0.0266084	0.0260183	0.206522	0.281977	0.152153	0.0628279	0.0669403	2	1	69.1056
151	MUS_367	Podarcis muralis	Torino	MUS	45.1165	7.48128	F	55	0	15	57	0.695652	1	0.8	141.304	0	0.869565	0.67147	0.581242	0.498489	0.423754	0.44015	0.473259	0.5	0.515133	0.514667	0.52957	0.530415	0.529883	0.536307	0.538685	0.539419	0.538364	0.544669	0.549331	0.554037	0.0543478	0.0893372	0.371945	0.295219	0.179881	0	0	8171.01
152	MUS_388	Podarcis muralis	Torino	MUS	45.1158	7.47525	F	53	1	13	57	0.445217	1	0.64	141.304	0	0.695652	0.688953	0.713715	0.781155	0.808427	0.810062	0.811821	0.819946	0.822588	0.830377	0.835177	0.828228	0.814537	0.795168	0.781355	0.771353	0.752125	0.739237	0.71955	0.70209	0.25	0.270349	0.150416	0.130777	0.142893	0	0	8494.15
153	MUS_389	Podarcis muralis	Torino	MUS	45.1158	7.47528	F	58	0	13	57	0.41809	1	0.61	134.831	0	0.685393	0.699115	0.720373	0.77221	0.800196	0.802051	0.807634	0.817158	0.821231	0.828942	0.834333	0.826208	0.813076	0.793789	0.781184	0.770681	0.751832	0.739652	0.719516	0.701582	0.258427	0.256637	0.156709	0.130853	0.143272	0	0	8495.99
154	MUS_394	Podarcis muralis	Torino	MUS	45.1153	7.47884	F	63	1	15	57	0.0128571	2	0.075	164.835	50	0.164835	0.42522	0.537849	0.555303	0.540303	0.556239	0.578562	0.599651	0.6008	0.607491	0.620447	0.632097	0.640993	0.639746	0.636521	0.628414	0.62458	0.63063	0.628178	0.618387	0.637363	0.442815	0.394724	0.265793	0.160155	0	0	8240.68
155	MUS_391	Podarcis muralis	Torino	MUS	45.1178	7.47717	F	63	0	14	57	0.766957	1	0.84	141.304	0	0.913043	0.817919	0.751323	0.739426	0.690616	0.70383	0.743693	0.765231	0.771407	0.766858	0.760728	0.759332	0.758966	0.757065	0.736669	0.717475	0.701369	0.688928	0.682269	0.677169	0	0.0895954	0.21652	0.135989	0.150335	0	0	8511.08
156	MUS_392	Podarcis muralis	Torino	MUS	45.1204	7.47939	F	60	0	14	57	0.793956	1	0.85	109.89	0	0.934066	0.976676	0.952255	0.905918	0.86288	0.828425	0.800707	0.744561	0.721342	0.702936	0.68322	0.66951	0.671842	0.675837	0.668792	0.661665	0.66322	0.663656	0.661993	0.658205	0	0	0.0626836	0.15253	0.136623	0	0	8560.74
157	VAL_400	Podarcis muralis	Torino	VAL	44.9951	7.46013	F	51	0	19	59	0.831758	1	0.87	65.9341	0	0.956044	0.781977	0.719788	0.693414	0.632274	0.589945	0.572691	0.571234	0.556649	0.521842	0.496175	0.481121	0.473309	0.460414	0.4456	0.427574	0.417771	0.405347	0.396722	0.390208	0.043956	0.180233	0.159902	0.144533	0.152503	1	0	480.485
158	VAL_405	Podarcis muralis	Torino	VAL	44.9972	7.45845	F	59	0	19	57	0.822717	1	0.87	108.696	0	0.945652	0.921512	0.895225	0.914459	0.944743	0.960315	0.913362	0.845661	0.797077	0.762737	0.726737	0.690192	0.661344	0.628703	0.60132	0.575054	0.550493	0.52456	0.506345	0.486156	0	0.0145349	0.00244499	0.109391	0.167956	0	0	615.237
159	VAL_409	Podarcis muralis	Torino	VAL	44.9968	7.4581	F	51	1	20	57	0.627826	1	0.76	163.043	0	0.826087	0.921512	0.936255	0.918755	0.94409	0.945529	0.908447	0.857892	0.812183	0.768357	0.727433	0.694744	0.65741	0.623502	0.59603	0.571864	0.547599	0.526043	0.506905	0.490922	0.0543478	0.0145349	0.00245218	0.0991508	0.160904	0	0	634.565
160	VAL_410	Podarcis muralis	Torino	VAL	44.9967	7.45809	F	58	1	20	57	0.618132	1	0.75	164.835	0	0.824176	0.921512	0.939073	0.919001	0.944254	0.943874	0.906842	0.856949	0.810703	0.766733	0.725129	0.694021	0.656614	0.622195	0.594945	0.570887	0.546775	0.525263	0.506135	0.490545	0.0549451	0.0145349	0.00244499	0.0987762	0.160442	0	0	634.357
161	BUS_415	Podarcis muralis	Torino	BUS	45.0753	7.70212	F	64	0	9	53	0.184725	1	0.41	120.879	0	0.450549	0.341108	0.253989	0.236543	0.188541	0.169347	0.148017	0.136231	0.134092	0.137686	0.128669	0.121824	0.116564	0.116369	0.113944	0.108422	0.101169	0.0966449	0.0950916	0.0979699	0	0	0.00832517	0.0275871	0.0233006	1	1	221.155
162	BUS_419	Podarcis muralis	Torino	BUS	45.0741	7.69769	F	52	0	12	53	0.0108696	1	0.1	152.174	0	0.108696	0.0550725	0.0635762	0.0634441	0.114746	0.0994192	0.0948776	0.0983893	0.101307	0.107491	0.113488	0.112677	0.107745	0.110897	0.11131	0.110603	0.107352	0.102242	0.0976053	0.096098	0	0	0.00195312	0.00387016	0.0189734	2	0	374.979
163	BUS_420	Podarcis muralis	Torino	BUS	45.0746	7.69847	F	58	1	11	53	0.0010989	2	0.02	109.89	22.3607	0.043956	0.0436047	0.0822281	0.0872534	0.082762	0.0986301	0.107098	0.123908	0.135098	0.12603	0.114422	0.10087	0.0993983	0.09689	0.103529	0.108575	0.108397	0.106868	0.102448	0.10053	0	0	0.000489716	0.0038721	0.01866	1	0	300.952
164	PDV_441	Podarcis muralis	Torino	PDV	45.057	7.68989	F	55	1	14	55	0.464286	1	0.65	340.659	0	0.714286	0.476744	0.324503	0.318972	0.318204	0.287278	0.250126	0.220066	0.190681	0.172203	0.174628	0.188376	0.200312	0.207281	0.219533	0.22527	0.221922	0.225824	0.228336	0.231146	0.0989011	0.0697674	0.101025	0.0284715	0.0161	2	0	416.339
165	PDV_447	Podarcis muralis	Torino	PDV	45.0561	7.68922	F	62	1	14	55	0.182967	3	0.163333	461.538	20.7869	0.538462	0.322674	0.385126	0.380591	0.405776	0.355115	0.287986	0.240831	0.22593	0.216881	0.214382	0.209889	0.209717	0.220213	0.223111	0.2324	0.239192	0.243605	0.244231	0.246456	0.043956	0.0784884	0.0885952	0.0295917	0.0166725	2	0	325.501
166	PDV_450	Podarcis muralis	Torino	PDV	45.0529	7.68616	F	61	0	14	57	0.0752174	2	0.15	239.13	40	0.326087	0.226744	0.176862	0.219105	0.246696	0.274812	0.284668	0.285437	0.282154	0.277563	0.267597	0.266771	0.269359	0.27215	0.271914	0.264398	0.257893	0.257221	0.258609	0.255249	0.0978261	0.0261628	0.0225159	0.0188538	0.0166083	1	1	248.838
167	PDV_451	Podarcis muralis	Torino	PDV	45.0509	7.68505	F	62	0	14	57	0.242747	1	0.47	395.604	0	0.516484	0.453488	0.374502	0.308801	0.311122	0.272416	0.256184	0.252717	0.250961	0.250031	0.26859	0.281511	0.290608	0.297256	0.296723	0.292876	0.284686	0.28166	0.280639	0.275841	0.043956	0.0116279	0.0377266	0.0204821	0.0232999	1	0	462.762
168	LIN_462	Podarcis muralis	Torino	LIN	45.0368	7.66601	F	55	1	5	53	0	0	0	0	0	0	0	0	0	0	0	0	0.000582298	0.00568968	0.00974026	0.0108583	0.0144473	0.0139611	0.0142308	0.0147593	0.014954	0.0161368	0.0206354	0.0294035	0.0360898	0	0	0	0	0.0156926	2	0	432.985
169	LIN_463	Podarcis muralis	Torino	LIN	45.0348	7.66799	F	63.5	0	5	53	0	0	0	0	0	0	0	0.00397878	0.00226586	0.00146484	0.00136705	0.0108586	0.0176596	0.0189173	0.0202298	0.0212964	0.0194918	0.0188553	0.0259615	0.0373351	0.0415007	0.0428528	0.0487235	0.0511763	0.0551171	0	0	0	0.00024975	0.0183408	1	0	303.741
170	LIN_466	Podarcis muralis	Torino	LIN	45.0369	7.66604	F	66	0	5	52	0	0	0	0	0	0	0	0	0	0	0	0	0.000582298	0.00476776	0.0091193	0.0103445	0.0140158	0.0138126	0.0142344	0.0147593	0.0145619	0.016224	0.0207133	0.0293007	0.0359973	0	0	0	0	0.0155041	2	0	432.587
171	LIN_467	Podarcis muralis	Torino	LIN	45.0357	7.66502	F	55	1	4	53	0	0	0	0	0	0	0	0	0	0	0.00718194	0.0161575	0.0170774	0.0189085	0.016983	0.0140685	0.0136688	0.0130025	0.0130187	0.0140396	0.0155989	0.0171007	0.0172085	0.0250691	0.03429	0	0	0	0	0.0138613	0	0	505.215
172	GUG_472	Podarcis muralis	Torino	GUG	45.0707	7.67361	F	64	1	12	53	0.0989011	1	0.3	307.692	0	0.32967	0.175793	0.0883905	0.0574018	0.0621331	0.0694492	0.0746909	0.0734781	0.0671481	0.0603072	0.0508685	0.046032	0.0460282	0.0409537	0.0393965	0.0372301	0.0397995	0.0413246	0.0424342	0.041284	0	0	0	0	0.00530253	2	0	324.866
173	GUG_480	Podarcis muralis	Torino	GUG	45.0711	7.67284	F	58	1	11	53	0.000543478	2	0.015	54.3478	82.4621	0.0326087	0.125364	0.0743692	0.055136	0.0517831	0.0841313	0.0876263	0.075131	0.0681329	0.0576779	0.0508685	0.0451579	0.043801	0.0412821	0.0387411	0.0406688	0.0420263	0.0418742	0.0426774	0.0423362	0	0	0	0	0.00565114	1	0	392.485
174	GUG_482	Podarcis muralis	Torino	GUG	45.0714	7.67319	F	53.5	1	11	53	0.0215385	1	0.14	142.857	0	0.153846	0.130814	0.0754967	0.0673222	0.0644846	0.0882353	0.0855413	0.0714286	0.0631919	0.0568182	0.0498397	0.043414	0.0402495	0.0394155	0.0387991	0.0419412	0.041723	0.0431957	0.043764	0.0419561	0	0	0	0	0.00618765	1	0	411.177
175	GUG_483	Podarcis muralis	Torino	GUG	45.0713	7.67324	F	60	0	12	53	0.0244565	1	0.15	163.043	0	0.163043	0.148256	0.0755968	0.0666667	0.0631115	0.0858707	0.0853751	0.0718168	0.064	0.0575674	0.0502429	0.0434253	0.0406208	0.0401411	0.0379605	0.0414638	0.0414632	0.0430467	0.0437989	0.0421441	0	0	0	0	0.00606118	1	0	400.466
176	PIM_002	Podarcis muralis	Milano	PIM	45.4735	9.19604	M	65	1	7	51	0.0236957	2	0.1	271.739	44.7214	0.217391	0.211594	0.144371	0.17941	0.210655	0.226744	0.244069	0.254464	0.226784	0.192706	0.165512	0.151209	0.140958	0.128445	0.115391	0.104484	0.0944326	0.0853051	0.0777083	0.0704906	0	0.0057971	0.0131965	0.0106157	0.0052718	0	0	524.923
177	PIM_005	Podarcis muralis	Milano	PIM	45.4752	9.19708	M	66	1	7	52	0.0742857	1	0.26	274.725	0	0.285714	0.209302	0.265252	0.314871	0.306222	0.29061	0.257518	0.223322	0.205199	0.190655	0.171304	0.147497	0.129818	0.116497	0.103412	0.093933	0.0885137	0.0827849	0.076334	0.0695339	0	0.0290698	0.0132288	0.0123688	0.00527346	0	0	607.384
178	CAS_010	Podarcis muralis	Milano	CAS	45.4697	9.18064	M	66	1	17	51	0	0	0	0	0	0	0.0203488	0.00928382	0.00529501	0.0254154	0.042735	0.0587938	0.0784009	0.0887419	0.095143	0.105116	0.103733	0.101879	0.104872	0.104775	0.104872	0.106819	0.105087	0.101692	0.0950818	0.197802	0.247093	0.117302	0.0558122	0.022413	5	4	191.459
179	CAS_013	Podarcis muralis	Milano	CAS	45.4697	9.18066	M	66	1	17	51	0	0	0	0	0	0	0.0202899	0.00925926	0.00529501	0.0264059	0.0424222	0.0601162	0.0790138	0.09014	0.0969795	0.106977	0.104237	0.102941	0.106002	0.10534	0.105519	0.106939	0.105345	0.10179	0.0949103	0.228261	0.246377	0.117848	0.0560409	0.0224173	5	4	193.689
180	CAS_015	Podarcis muralis	Milano	CAS	45.4697	9.18064	M	68	1	17	51	0	0	0	0	0	0	0.0203488	0.00928382	0.00529501	0.0254154	0.042735	0.0587938	0.0784009	0.0887419	0.095143	0.105116	0.103733	0.101879	0.104872	0.104775	0.104872	0.106819	0.105087	0.101692	0.0950818	0.197802	0.247093	0.117302	0.0558122	0.022413	5	4	191.459
181	CAS_016	Podarcis muralis	Milano	CAS	45.4697	9.18058	M	65	1	17	51	0	0	0	0	0	0	0.0202899	0.00925926	0.00529902	0.0254279	0.0444901	0.0633998	0.0811493	0.0918462	0.100025	0.108675	0.105135	0.103832	0.106623	0.106202	0.106444	0.107898	0.105652	0.101633	0.0949103	0.208791	0.252174	0.120293	0.0561938	0.0224173	5	4	198.77
182	CAS_017	Podarcis muralis	Milano	CAS	45.4697	9.18042	M	67	1	17	51	0	0	0	0	0	0	0.0146628	0.00929615	0.0075815	0.0244499	0.046464	0.0688872	0.0855812	0.095326	0.103659	0.110146	0.106679	0.104602	0.107532	0.107537	0.108087	0.109245	0.106235	0.101221	0.0949659	0.133333	0.284457	0.122738	0.0568253	0.0224229	5	4	206.426
183	CAS_021	Podarcis muralis	Milano	CAS	45.4718	9.17792	M	59	1	15	51	0.0252174	2	0.1	217.391	28.2843	0.217391	0.324638	0.277926	0.304249	0.292157	0.288014	0.268132	0.259755	0.236154	0.219238	0.210118	0.198921	0.1809	0.160095	0.140318	0.124563	0.111775	0.10285	0.0956926	0.0883142	0.195652	0.173913	0.173039	0.0785759	0.022418	5	2	250.278
184	CAS_022	Podarcis muralis	Milano	CAS	45.4717	9.17785	M	62	1	15	51	0.0252174	2	0.1	228.261	28.2843	0.217391	0.32659	0.284574	0.30956	0.299804	0.286644	0.269095	0.258641	0.236453	0.219918	0.210695	0.198346	0.180839	0.159944	0.140142	0.124545	0.11146	0.102831	0.0957692	0.0882854	0.173913	0.182081	0.173209	0.0785955	0.0224187	5	2	249.341
185	PIM_023	Podarcis muralis	Milano	PIM	45.4748	9.20246	M	61	0	7	52	0.0437778	2	0.14	366.667	20	0.311111	0.199413	0.246011	0.268385	0.249145	0.235897	0.228867	0.214826	0.201476	0.179548	0.156218	0.135905	0.1178	0.107826	0.103788	0.0970329	0.0890372	0.0824995	0.0758121	0.0694436	0.0555556	0.0410557	0.0214949	0.0131103	0.00571591	1	0	493.385
186	PIM_030	Podarcis muralis	Milano	PIM	45.4748	9.20241	M	70	1	7	52	0.0508696	2	0.15	336.957	20	0.326087	0.200581	0.261273	0.2739	0.255757	0.238014	0.229409	0.21344	0.200123	0.178719	0.156926	0.135719	0.118473	0.107969	0.103009	0.0968075	0.0890333	0.0824931	0.0758042	0.0694304	0.0434783	0.0523256	0.0205781	0.0131135	0.00580955	1	0	498.085
187	PIM_033	Podarcis muralis	Milano	PIM	45.4755	9.19901	M	70	1	7	52	0.487935	1	0.67	228.261	0	0.728261	0.738372	0.633466	0.483724	0.398824	0.318042	0.261682	0.228738	0.209814	0.189061	0.164685	0.142285	0.127181	0.115841	0.103304	0.0923713	0.0846342	0.0794893	0.0742553	0.0692725	0	0	0.0210681	0.0134865	0.00546224	0	0	687.597
188	PIM_034	Podarcis muralis	Milano	PIM	45.4751	9.19897	M	66	0	7	52	0.67837	1	0.79	195.652	0	0.858696	0.726744	0.692715	0.538287	0.432909	0.342123	0.275758	0.245001	0.222478	0.194628	0.166874	0.146065	0.131297	0.118092	0.104474	0.0943712	0.0874307	0.0803255	0.0748732	0.0707001	0	0.00290698	0.0269344	0.0134916	0.00577852	0	0	714.085
189	PIM_035	Podarcis muralis	Milano	PIM	45.475	9.19991	M	63	1	7	52	0.563478	1	0.72	206.522	0	0.782609	0.773256	0.679947	0.567198	0.435571	0.359027	0.300126	0.250437	0.216956	0.19006	0.168959	0.145779	0.128314	0.116011	0.105552	0.0965616	0.0869603	0.0796481	0.0762158	0.0714579	0	0.0348837	0.0269476	0.0134865	0.0059364	0	0	682.633
190	BIC_038	Podarcis muralis	Milano	BIC	45.5115	9.20881	M	64	1	3	54	0	0	0	0	0	0	0.058651	0.0651596	0.0409401	0.0312653	0.025641	0.0239657	0.0242577	0.025992	0.0225996	0.0206911	0.0185443	0.0201412	0.0237973	0.02473	0.0276056	0.0273973	0.0315347	0.0342344	0.0353071	0.277778	0.243402	0.12213	0.0630541	0.035844	2	0	312.602
191	BIC_040	Podarcis muralis	Milano	BIC	45.5117	9.20876	M	52	0	3	54	0	0	0	0	0	0	0.0930233	0.0651596	0.0401515	0.0352423	0.0260096	0.0224861	0.0223301	0.0253846	0.0223526	0.0203639	0.0199269	0.0208596	0.023463	0.02661	0.0285265	0.0284718	0.0315298	0.0344719	0.0360887	0.380435	0.232558	0.126774	0.0633117	0.0364675	2	0	326.409
192	BIC_043	Podarcis muralis	Milano	BIC	45.5137	9.20996	M	53	1	4	54	0	0	0	0	0	0	0.0058309	0.00928382	0.0250569	0.0190989	0.0239562	0.0217172	0.0209587	0.01984	0.0198601	0.0239007	0.0289098	0.0325409	0.0327669	0.0312692	0.031782	0.0318485	0.0329349	0.0371639	0.0404799	0.032967	0.0174927	0.0954946	0.0652011	0.0388696	1	0	313.021
193	BIC_044	Podarcis muralis	Milano	BIC	45.5134	9.20928	M	63	0	4	54	0.000434783	1	0.02	65.2174	0	0.0217391	0.0376812	0.0318302	0.0234316	0.0322738	0.0262888	0.0239778	0.0232829	0.0204647	0.0202247	0.0223325	0.0296909	0.0340217	0.033235	0.0318721	0.029966	0.0304828	0.0355905	0.0393021	0.0424034	0.0652174	0.0608696	0.100733	0.068789	0.0394355	1	0	347.333
194	BIC_045	Podarcis muralis	Milano	BIC	45.513	9.2088	M	64	1	3	54	0.00955056	2	0.055	146.067	70.7107	0.123596	0.0705882	0.0412234	0.038695	0.0323213	0.0280438	0.0232441	0.0227229	0.0201538	0.0197303	0.0235781	0.02786	0.0327613	0.0332906	0.0317185	0.0296245	0.0316262	0.0362121	0.039551	0.0428206	0.146067	0.105882	0.129775	0.0705544	0.0394417	2	0	372.512
195	BIC_046	Podarcis muralis	Milano	BIC	45.5131	9.20911	M	69	1	4	54	0.000869565	2	0.02	97.8261	70.7107	0.0434783	0.0639535	0.0344828	0.0325019	0.0337079	0.0262799	0.0239778	0.0222998	0.0202952	0.0188538	0.0227414	0.0277633	0.0321431	0.0331453	0.0318578	0.0293148	0.0297323	0.0352653	0.0391218	0.042085	0.119565	0.0843023	0.112848	0.0699213	0.0390541	2	0	351.698
196	LMB_047	Podarcis muralis	Milano	LMB	45.4994	9.24798	M	60	0	14	53	0.611413	1	0.75	239.13	0	0.815217	0.702624	0.62633	0.558175	0.469118	0.428082	0.391107	0.355008	0.328	0.311305	0.299038	0.289009	0.277142	0.264197	0.251174	0.234745	0.224548	0.216193	0.205965	0.195991	0.0108696	0.0728863	0.194118	0.20812	0.140773	5	2	42.9091
197	LMB_049	Podarcis muralis	Milano	LMB	45.4995	9.24818	M	63	1	14	53	0.720989	1	0.81	208.791	0	0.89011	0.720117	0.636122	0.557911	0.475514	0.43844	0.394092	0.359915	0.328466	0.30799	0.295711	0.283912	0.272964	0.260803	0.250294	0.235627	0.225231	0.217166	0.206775	0.196831	0.032967	0.0874636	0.193928	0.208739	0.141333	5	2	48.964
198	LMB_050	Podarcis muralis	Milano	LMB	45.4995	9.24801	M	55	0	14	53	0.627935	2	0.385	195.652	20	0.836957	0.686782	0.60502	0.543116	0.462329	0.423735	0.387333	0.352326	0.323959	0.303246	0.292627	0.283464	0.272586	0.260365	0.249427	0.23381	0.222949	0.214711	0.20511	0.195253	0	0.0804598	0.187867	0.206742	0.140269	5	2	37.1898
199	COR_054	Podarcis muralis	Milano	COR	45.4595	9.49114	M	55	1	19	57	0.766957	1	0.84	141.304	0	0.913043	0.921739	0.731481	0.665408	0.668945	0.65641	0.624369	0.592435	0.555948	0.539576	0.515148	0.495344	0.482546	0.468526	0.460635	0.44893	0.441673	0.442312	0.432522	0.419321	0.0326087	0.0144928	0.0449219	0.111985	0.0821784	0	0	1081.67
200	COR_055	Podarcis muralis	Milano	COR	45.4597	9.49272	M	72	1	19	57	0.183152	2	0.215	173.913	50.9902	0.467391	0.555233	0.621514	0.625948	0.646771	0.626027	0.593379	0.546921	0.505615	0.488572	0.4772	0.479725	0.47526	0.462051	0.450391	0.444095	0.435717	0.427092	0.420224	0.413159	0	0.00290698	0.035225	0.0897964	0.105642	0	0	1053.25
201	COR_057	Podarcis muralis	Milano	COR	45.4618	9.48991	M	61	1	19	57	0.242857	2	0.24	241.758	22.3607	0.527473	0.28863	0.429708	0.50417	0.566324	0.600137	0.605808	0.594023	0.575119	0.563257	0.547703	0.531215	0.511255	0.497179	0.482716	0.470209	0.456723	0.444466	0.430859	0.4237	0.0769231	0.218659	0.115516	0.103285	0.0660225	0	0	833.514
202	COR_059	Podarcis muralis	Milano	COR	45.4618	9.49005	M	61	1	19	57	0.240109	1	0.47	239.13	0	0.51087	0.305233	0.418883	0.500379	0.566112	0.602669	0.607982	0.604543	0.580655	0.56779	0.551168	0.531848	0.512733	0.497628	0.483256	0.470788	0.457963	0.445266	0.431259	0.424052	0.0543478	0.200581	0.116552	0.102747	0.0663025	0	0	834.986
203	COR_060	Podarcis muralis	Milano	COR	45.4618	9.49005	M	61	0	19	57	0.240109	1	0.47	239.13	0	0.51087	0.305233	0.418883	0.500379	0.566112	0.602669	0.607982	0.604543	0.580655	0.56779	0.551168	0.531848	0.512733	0.497628	0.483256	0.470788	0.457963	0.445266	0.431259	0.424052	0.0543478	0.200581	0.116552	0.102747	0.0663025	0	0	835.354
204	COR_062	Podarcis muralis	Milano	COR	45.4628	9.48768	M	64	1	19	56	0.282717	1	0.51	163.043	0	0.554348	0.64058	0.689655	0.594082	0.509554	0.460274	0.448938	0.445846	0.457218	0.468149	0.468976	0.451562	0.445261	0.439856	0.439132	0.441974	0.441755	0.438955	0.438501	0.439031	0	0.00289855	0.102401	0.112041	0.0817441	0	0	779.71
205	COR_063	Podarcis muralis	Milano	COR	45.4601	9.49041	M	56	1	19	57	0.803913	1	0.86	141.304	0	0.934783	0.857971	0.77321	0.702354	0.595786	0.568493	0.564822	0.581684	0.607906	0.592606	0.554199	0.512751	0.489938	0.475449	0.460528	0.459518	0.453027	0.441252	0.432282	0.424994	0.0108696	0.0608696	0.0862322	0.106532	0.0732216	0	0	1016.78
206	NAV_067	Podarcis muralis	Milano	NAV	45.4478	9.17093	M	58	1	5	53	0.128444	1	0.34	177.778	0	0.377778	0.249267	0.166003	0.113723	0.0771861	0.0615385	0.0557377	0.0463718	0.0398278	0.0323386	0.0272116	0.0234239	0.0225262	0.0196908	0.0174035	0.0153051	0.0139604	0.0139765	0.0163304	0.0212215	0.366667	0.357771	0.219345	0.12486	0.0483168	6	2	260.278
207	NAV_068	Podarcis muralis	Milano	NAV	45.4484	9.1715	M	65	1	5	53	0.126087	2	0.18	358.696	20	0.391304	0.20977	0.165789	0.110272	0.0782779	0.0550804	0.0423921	0.0393487	0.0361205	0.0320849	0.0268845	0.0231486	0.0206369	0.0196732	0.017383	0.0152916	0.0143013	0.0148667	0.0171263	0.0213706	0.152174	0.175287	0.141879	0.124345	0.0453297	6	1	229.155
208	NAV_069	Podarcis muralis	Milano	NAV	45.4484	9.17142	M	56	1	5	53	0.167582	2	0.205	329.67	20	0.450549	0.22093	0.169761	0.111279	0.0782779	0.0550051	0.0436758	0.0413351	0.0362965	0.0322097	0.0268873	0.0232518	0.0207265	0.0196921	0.0173889	0.0153036	0.0140863	0.0146017	0.0166783	0.0212181	0.131868	0.18314	0.148239	0.124469	0.0456253	6	1	235.047
209	NAV_071	Podarcis muralis	Milano	NAV	45.4499	9.17472	M	50	0	6	53	0.000444444	1	0.02	66.6667	0	0.0222222	0.0058309	0.0066313	0.00379075	0.00440744	0.0130048	0.0227158	0.0244518	0.0219899	0.019483	0.017484	0.0160181	0.0169403	0.0203912	0.0212564	0.0252399	0.0280517	0.0270218	0.0259431	0.0256054	0.0222222	0.0204082	0.00734574	0.0404646	0.0428125	5	1	187.59
210	NAV_072	Podarcis muralis	Milano	NAV	45.4509	9.17081	M	65	0	5	53	0	0	0	0	0	0	0	0.0184697	0.0211161	0.0200784	0.0273411	0.0295305	0.0261729	0.0252114	0.0218531	0.0200579	0.0192408	0.0170775	0.0180839	0.0198402	0.0203108	0.0206163	0.0209744	0.0214937	0.0220911	0	0	0.013712	0.0666833	0.0404898	3	0	408.25
211	LMB_076	Podarcis muralis	Milano	LMB	45.4953	9.2477	M	55	1	14	53	0.293913	1	0.52	369.565	0	0.565217	0.698276	0.676316	0.61991	0.592157	0.530459	0.485086	0.474011	0.474631	0.45492	0.420492	0.385205	0.353155	0.333312	0.309266	0.286101	0.265519	0.247042	0.231382	0.215675	0.163043	0.137931	0.227451	0.241633	0.157345	3	0	380.356
212	LMB_080	Podarcis muralis	Milano	LMB	45.4949	9.24774	M	61	1	14	53	0.538462	1	0.7	219.78	0	0.769231	0.753623	0.699735	0.624811	0.56088	0.523598	0.472594	0.470485	0.468471	0.44629	0.414995	0.379025	0.355313	0.33265	0.307933	0.286902	0.267757	0.249192	0.231471	0.21547	0	0.084058	0.265037	0.240445	0.15618	3	0	369.815
213	LMB_081	Podarcis muralis	Milano	LMB	45.4994	9.24794	M	64	1	14	53	0.5175	1	0.69	228.261	0	0.75	0.68314	0.61089	0.551593	0.462818	0.422062	0.388833	0.351729	0.327027	0.310065	0.298728	0.289071	0.277171	0.264217	0.251133	0.234487	0.22401	0.215782	0.205587	0.195592	0.0108696	0.0668605	0.19227	0.206668	0.140688	4	2	40.7501
214	LMB_082	Podarcis muralis	Milano	LMB	45.4995	9.24808	M	61	0	14	53	0.661304	1	0.78	206.522	0	0.847826	0.695652	0.618037	0.550758	0.466667	0.429011	0.389633	0.355327	0.327281	0.306309	0.295067	0.284408	0.273355	0.260884	0.25021	0.234799	0.224131	0.216132	0.20588	0.196041	0	0.0811594	0.191176	0.207121	0.140818	5	2	42.7398
215	PNO_083	Podarcis muralis	Milano	PNO	45.5324	9.17599	M	65	1	13	48	0.0626087	1	0.24	173.913	0	0.26087	0.27907	0.316069	0.43613	0.4174	0.390502	0.333081	0.293307	0.262227	0.235955	0.215275	0.194744	0.179301	0.171914	0.168977	0.168921	0.167103	0.161723	0.157799	0.15226	0.445652	0.491279	0.461388	0.270037	0.16773	5	0	427.979
216	PNO_085	Podarcis muralis	Milano	PNO	45.533	9.17655	M	65	1	13	48	0.063587	2	0.135	228.261	20	0.293478	0.349711	0.452255	0.489394	0.518137	0.431064	0.359525	0.314696	0.276701	0.24066	0.212764	0.202229	0.196376	0.185829	0.177559	0.172948	0.169029	0.162715	0.154021	0.148987	0.554348	0.50289	0.354902	0.274022	0.163983	3	0	415.195
217	PNO_086	Podarcis muralis	Milano	PNO	45.5337	9.17722	M	70	1	13	48	0.459239	1	0.65	239.13	0	0.706522	0.726744	0.626826	0.542014	0.481427	0.426521	0.385509	0.317741	0.271721	0.246567	0.230205	0.217051	0.210573	0.201962	0.188552	0.177052	0.165853	0.157176	0.151098	0.146803	0.271739	0.258721	0.308895	0.287016	0.155833	3	0	331.875
218	PNO_087	Podarcis muralis	Milano	PNO	45.5318	9.17621	M	58	1	13	48	0.000108696	1	0.01	43.4783	0	0.0108696	0.302326	0.417772	0.371017	0.351126	0.348973	0.306896	0.268932	0.245655	0.227176	0.213842	0.1945	0.176619	0.17747	0.17802	0.1738	0.167874	0.165142	0.162687	0.160052	0.73913	0.587209	0.51714	0.259523	0.169366	4	0	382.843
219	PNO_088	Podarcis muralis	Milano	PNO	45.5349	9.17852	M	60	0	13	48	0.459239	1	0.65	271.739	0	0.706522	0.56686	0.530585	0.457923	0.416544	0.367214	0.320192	0.310485	0.291538	0.279471	0.257418	0.242321	0.226669	0.205782	0.189848	0.173774	0.162161	0.152322	0.147402	0.140981	0.0434783	0.171512	0.162506	0.222028	0.141865	4	1	213.835
220	PNO_092	Podarcis muralis	Milano	PNO	45.5353	9.17895	M	61	1	13	48	0.378478	2	0.3	282.609	22.3607	0.652174	0.507246	0.407947	0.342944	0.348849	0.328537	0.346465	0.318579	0.294633	0.274975	0.25975	0.245713	0.225433	0.202628	0.182865	0.172668	0.161745	0.152945	0.145264	0.139141	0.119565	0.150725	0.161685	0.209416	0.137751	4	2	188.732
221	FAG_100	Podarcis muralis	Milano	FAG	45.4339	8.83262	M	71	0	13	43	0.250435	1	0.48	141.304	0	0.521739	0.471098	0.452381	0.478852	0.4851	0.477265	0.478052	0.481381	0.48102	0.480964	0.480513	0.481333	0.482367	0.479462	0.476662	0.477132	0.480378	0.483069	0.486349	0.486742	0.184783	0.202312	0.12555	0.104981	0.0826757	1	1	216.73
222	FAG_101	Podarcis muralis	Milano	FAG	45.4342	8.83148	M	68	1	14	43	0.92	1	0.92	0	0	1	0.847701	0.710526	0.616893	0.584555	0.575675	0.570744	0.562984	0.554087	0.549575	0.543687	0.53891	0.528918	0.518623	0.515987	0.515988	0.51607	0.517107	0.514456	0.511207	0	0.126437	0.126588	0.106144	0.0845751	1	1	296.245
223	FAG_103	Podarcis muralis	Milano	FAG	45.4334	8.82935	M	65	1	13	43	0.91	1	0.91	0	0	1	1	0.986755	0.958428	0.967789	0.921998	0.869291	0.823598	0.78299	0.741633	0.715704	0.699443	0.685332	0.673098	0.664747	0.654621	0.645258	0.634871	0.623366	0.609685	0	0	0.0151293	0.0670579	0.0770906	1	0	477.654
224	FAG_105	Podarcis muralis	Milano	FAG	45.4321	8.82916	M	58	0	13	43	0.900109	1	0.91	32.6087	0	0.98913	0.985507	0.993369	0.996209	0.997548	0.991438	0.950733	0.883369	0.834948	0.809916	0.784488	0.768996	0.758521	0.745673	0.729275	0.712486	0.69908	0.686325	0.671281	0.652934	0	0	0	0.0661921	0.0758279	0	0	543.888
225	FAG_106	Podarcis muralis	Milano	FAG	45.432	8.82794	M	70	1	13	43	0.92	1	0.92	0	0	1	1	0.994681	0.996203	0.99657	0.965765	0.930738	0.92932	0.909706	0.878621	0.85667	0.838061	0.817912	0.796192	0.782555	0.76564	0.742848	0.720036	0.699122	0.675549	0	0	0.000979912	0.0585664	0.0786183	0	0	637.027
226	FAG_107	Podarcis muralis	Milano	FAG	45.4288	8.82696	M	72	1	9	43	0.627826	1	0.76	108.696	0	0.826087	0.828986	0.806878	0.827534	0.873715	0.906571	0.918434	0.921211	0.918358	0.915834	0.91808	0.914273	0.900802	0.881644	0.859252	0.832891	0.800506	0.764481	0.731261	0.701629	0.076087	0.104348	0.0964268	0.0645604	0.064126	0	0	906.965
227	FAG_109	Podarcis muralis	Milano	FAG	45.4294	8.82787	M	71	0	13	43	0.713152	1	0.81	141.304	0	0.880435	0.861272	0.929615	0.904473	0.897549	0.913386	0.920101	0.928183	0.937856	0.936548	0.92357	0.904745	0.884524	0.865542	0.843685	0.821469	0.801108	0.777155	0.74049	0.703641	0.0326087	0.083815	0.0803922	0.0475893	0.0706324	0	0	811.422
228	GRO_114	Podarcis muralis	Milano	GRO	45.576	9.09348	M	60	1	2	49	0.00706522	2	0.055	206.522	36.0555	0.119565	0.472464	0.613757	0.667927	0.683464	0.692913	0.700101	0.673073	0.67861	0.664628	0.637416	0.608056	0.563906	0.526002	0.493318	0.465611	0.442385	0.428911	0.421054	0.411631	0.347826	0.0985507	0.11546	0.0858712	0.150912	0	0	595.599
229	GRO_115	Podarcis muralis	Milano	GRO	45.5755	9.09306	M	66	1	2	49	0.250435	1	0.48	195.652	0	0.521739	0.531977	0.610372	0.633813	0.647549	0.657534	0.673995	0.693981	0.666667	0.631244	0.600889	0.580962	0.550431	0.518143	0.483339	0.457555	0.438277	0.425224	0.412264	0.400777	0.0434783	0.0872093	0.134314	0.0957792	0.153302	0	0	628.619
230	GRO_116	Podarcis muralis	Milano	GRO	45.5755	9.09298	M	56	1	2	49	0.293913	1	0.52	173.913	0	0.565217	0.55814	0.612218	0.632097	0.645272	0.654228	0.670119	0.695399	0.664513	0.627419	0.599462	0.579149	0.549707	0.517405	0.482475	0.457134	0.437884	0.424656	0.411201	0.399507	0.0217391	0.0872093	0.137188	0.0961418	0.152996	0	0	634.749
231	GRO_117	Podarcis muralis	Milano	GRO	45.576	9.09353	M	63	1	2	49	0.00804348	2	0.06	206.522	36.0555	0.130435	0.481159	0.616402	0.66944	0.682462	0.697063	0.700505	0.672875	0.67795	0.664919	0.637792	0.607606	0.564426	0.526393	0.494045	0.466198	0.442709	0.429183	0.421428	0.412328	0.304348	0.0985507	0.114314	0.0858926	0.15141	0	0	592.07
232	GRO_118	Podarcis muralis	Milano	GRO	45.576	9.09226	M	60	1	2	49	0.0840659	2	0.195	307.692	40	0.428571	0.518841	0.587302	0.614977	0.636675	0.643175	0.652778	0.655929	0.640111	0.63986	0.626654	0.595771	0.556174	0.51343	0.476435	0.447691	0.430801	0.417562	0.40395	0.393352	0.0659341	0.0927536	0.177506	0.0895355	0.133338	0	0	691.072
233	GRO_119	Podarcis muralis	Milano	GRO	45.576	9.09333	M	69	1	2	49	0.00586957	3	0.0333333	217.391	44.3129	0.108696	0.471098	0.613546	0.661107	0.672549	0.684355	0.699621	0.672166	0.677077	0.662086	0.63595	0.608185	0.563015	0.524429	0.491223	0.463643	0.440781	0.427821	0.418811	0.409328	0.358696	0.0982659	0.12549	0.0846971	0.149263	0	0	607.541
234	GRO_120	Podarcis muralis	Milano	GRO	45.5774	9.09469	M	71	1	2	49	0.91	1	0.91	0	0	1	0.959538	0.85469	0.760787	0.703033	0.701094	0.710825	0.70692	0.68214	0.652434	0.623075	0.611068	0.587689	0.558098	0.532473	0.508604	0.486355	0.466841	0.451714	0.439394	0	0	0.0626223	0.0821473	0.146212	0	0	533.312
235	GRO_121	Podarcis muralis	Milano	GRO	45.5788	9.09521	M	65	0	2	49	0.766957	1	0.84	97.8261	0	0.913043	0.83526	0.817219	0.836858	0.830566	0.780855	0.728236	0.656577	0.61814	0.606492	0.601468	0.597146	0.590555	0.573269	0.56229	0.551714	0.536104	0.509205	0.478955	0.453151	0	0	0.00878906	0.0475655	0.158953	0	0	557.941
236	GRO_122	Podarcis muralis	Milano	GRO	45.5788	9.09657	M	65	1	2	49	0.250543	2	0.245	173.913	30	0.532609	0.626087	0.734748	0.770281	0.757962	0.741007	0.677533	0.657992	0.634769	0.613616	0.596669	0.579373	0.571025	0.561246	0.55499	0.544055	0.525882	0.499942	0.478586	0.463183	0	0.00289855	0.00979912	0.0437227	0.185538	1	0	490.804
237	MON_125	Podarcis siculus	Campobasso	MON	41.5626	14.656	M	58	0	2	65	0.285934	2	0.26	241.758	30	0.571429	0.744928	0.703311	0.562879	0.500244	0.438891	0.363223	0.316964	0.289911	0.268107	0.245476	0.222628	0.20505	0.191603	0.182108	0.169807	0.160351	0.15508	0.14936	0.148319	0.142857	0.0434783	0.0176039	0.0320929	0.0908603	4	0	312.02
238	MON_126	Podarcis siculus	Campobasso	MON	41.5627	14.656	M	63	0	2	65	0.230978	2	0.245	326.087	30	0.532609	0.726744	0.710667	0.582701	0.516176	0.447945	0.368235	0.319029	0.288243	0.267491	0.244415	0.220491	0.20248	0.189536	0.179933	0.168684	0.158955	0.153675	0.148472	0.147382	0.163043	0.0436047	0.0171569	0.0316092	0.0921493	4	0	318.429
239	MON_127	Podarcis siculus	Campobasso	MON	41.5626	14.6569	M	60	0	2	65	0.0478261	3	0.0933333	358.696	30	0.304348	0.46087	0.460212	0.401366	0.383635	0.359247	0.324406	0.277918	0.246769	0.230923	0.217441	0.20524	0.190568	0.180513	0.170721	0.161879	0.154229	0.14863	0.144321	0.142284	0.0869565	0.0434783	0.0161685	0.0203572	0.082965	3	1	256.309
240	MON_128	Podarcis siculus	Campobasso	MON	41.5626	14.6569	M	62	1	2	65	0.0478261	3	0.0933333	358.696	30	0.304348	0.46087	0.460212	0.401366	0.383635	0.359247	0.324406	0.277918	0.246769	0.230923	0.217441	0.20524	0.190568	0.180513	0.170721	0.161879	0.154229	0.14863	0.144321	0.142284	0.0869565	0.0434783	0.0161685	0.0203572	0.082965	3	1	256.715
241	MON_129	Podarcis siculus	Campobasso	MON	41.5624	14.6567	M	70	1	2	65	0.0344565	2	0.125	260.87	30	0.271739	0.498542	0.475366	0.404094	0.381791	0.356483	0.324495	0.279449	0.249116	0.234428	0.219432	0.208232	0.194772	0.183689	0.173152	0.164445	0.157066	0.150759	0.146168	0.143917	0.108696	0.0466472	0.0161527	0.0224691	0.0822203	4	1	252.965
242	MON_130	Podarcis siculus	Campobasso	MON	41.5625	14.6565	M	64	0	2	65	0.0577174	3	0.11	293.478	36.6667	0.358696	0.634783	0.570861	0.468584	0.429829	0.393028	0.340823	0.29098	0.264032	0.248096	0.230865	0.215374	0.199049	0.186943	0.175809	0.166896	0.15798	0.152513	0.148012	0.144395	0.163043	0.0434783	0.0161369	0.0257211	0.0858225	4	1	274.721
243	UMO_134	Podarcis siculus	Campobasso	UMO	41.5532	14.6687	M	69	1	3	65	0	0	0	0	0	0	0.00872093	0.0292165	0.0485584	0.066634	0.0691544	0.0634479	0.0778339	0.0889094	0.0946672	0.10664	0.11084	0.113653	0.116583	0.117437	0.126255	0.130431	0.135932	0.138087	0.13988	0.163043	0.0959302	0.119059	0.0611965	0.0490685	2	0	313.191
244	UMO_136	Podarcis siculus	Campobasso	UMO	41.5536	14.6684	M	70	0	3	65	0	0	0	0	0	0	0.0144928	0.0517241	0.0873197	0.0867222	0.0684932	0.0793731	0.0815376	0.0909511	0.097302	0.10001	0.100357	0.107299	0.110142	0.113621	0.119632	0.123386	0.126445	0.133142	0.138328	0.076087	0.0927536	0.105341	0.0569573	0.0448675	1	0	323.85
245	UMO_137	Podarcis siculus	Campobasso	UMO	41.5533	14.6686	M	72	1	3	65	0	0	0	0	0	0	0.00872093	0.0371846	0.0577069	0.0715686	0.0684697	0.0657396	0.0795962	0.0886018	0.0950181	0.105377	0.10851	0.111458	0.114894	0.116243	0.12465	0.128124	0.133793	0.136918	0.139627	0.184783	0.0930233	0.122549	0.0601823	0.0483739	1	0	315.755
246	UMO_140	Podarcis siculus	Campobasso	UMO	41.5539	14.6686	M	67	1	3	65	0	0	0	0	0	0	0.0813953	0.118351	0.117247	0.0880196	0.0816536	0.0876041	0.0892164	0.0924189	0.100287	0.0990283	0.101471	0.103771	0.108668	0.115582	0.120199	0.121512	0.121764	0.126241	0.132668	0.130435	0.156977	0.0821516	0.054827	0.0434755	1	1	298.79
247	CSA_148	Podarcis siculus	Campobasso	CSA	41.5873	14.6952	M	65	1	1	56	0	0	0	0	0	0	0	0.0145695	0.00981132	0.0068326	0.0133242	0.0118567	0.0244565	0.0533436	0.0774226	0.0842639	0.0838047	0.0861557	0.0889046	0.0962818	0.103821	0.113621	0.114428	0.113834	0.116334	0.554348	0.576812	0.286969	0.241508	0.184777	0	0	800.843
248	CSA_149	Podarcis siculus	Campobasso	CSA	41.5873	14.695	M	66	0	1	56	0	0	0	0	0	0	0	0.0146082	0.0090978	0.00782779	0.0130048	0.0121212	0.0261932	0.054428	0.0785465	0.0853595	0.0827022	0.0845531	0.0894987	0.097606	0.105108	0.113292	0.113988	0.114153	0.115689	0.444444	0.580175	0.289139	0.239011	0.186006	0	0	810.828
249	CSA_150	Podarcis siculus	Campobasso	CSA	41.5873	14.6951	M	66	1	1	56	0	0	0	0	0	0	0	0.0146277	0.00911162	0.00734214	0.0133288	0.0121182	0.0246506	0.054607	0.0778929	0.0846774	0.0835727	0.0856124	0.0884598	0.0963916	0.104807	0.113501	0.114365	0.113617	0.115827	0.404494	0.561765	0.287323	0.240794	0.185455	0	0	806.857
250	CSA_152	Podarcis siculus	Campobasso	CSA	41.5871	14.6955	M	61	0	1	56	0	0	0	0	0	0	0	0.0146082	0.01059	0.0107685	0.0102599	0.0118717	0.0199806	0.0489005	0.0728998	0.0837296	0.0862414	0.0887223	0.0886709	0.0938111	0.100187	0.112143	0.114977	0.115391	0.117727	0.793478	0.597668	0.290259	0.245787	0.181531	0	0	766.006
251	CSA_153	Podarcis siculus	Campobasso	CSA	41.5871	14.6955	M	70	1	1	56	0	0	0	0	0	0	0	0.0146277	0.0106302	0.010279	0.0105947	0.0118687	0.0201824	0.0504538	0.0746474	0.0844619	0.0859157	0.0885784	0.0885183	0.0944283	0.10028	0.112056	0.114832	0.114771	0.117433	0.775281	0.588235	0.292217	0.245038	0.182102	0	0	772.161
252	ORA_155	Podarcis siculus	Campobasso	ORA	41.5866	14.5833	M	74	1	0	62	0.00804348	2	0.06	173.913	78.1025	0.130435	0.356522	0.52122	0.632297	0.694949	0.71223	0.703816	0.701727	0.695478	0.695641	0.7009	0.705196	0.703022	0.690917	0.672929	0.651368	0.631788	0.618047	0.605628	0.595605	0	0.136232	0.0500245	0.092544	0.143849	0	0	4136.88
253	ORA_157	Podarcis siculus	Campobasso	ORA	41.5866	14.5834	M	73	1	0	62	0.00706522	2	0.045	119.565	84.8528	0.0978261	0.315942	0.502653	0.621396	0.686428	0.707192	0.700177	0.69837	0.690971	0.693317	0.699048	0.703159	0.700163	0.687801	0.67032	0.649417	0.629623	0.616217	0.604867	0.595081	0.0434783	0.142029	0.0509554	0.0915678	0.144255	0	0	4130.05
254	ORA_158	Podarcis siculus	Campobasso	ORA	41.5865	14.5833	M	72	0	0	62	0.00706522	2	0.045	119.565	84.8528	0.0978261	0.276163	0.495352	0.618831	0.683309	0.710274	0.701112	0.698912	0.688817	0.694642	0.704167	0.706691	0.704204	0.6918	0.674235	0.652439	0.631939	0.616855	0.605167	0.596104	0.076087	0.162791	0.0509055	0.0884226	0.145009	0	0	4126.99
255	ORA_159	Podarcis siculus	Campobasso	ORA	41.5866	14.5833	M	59	0	0	62	0.00576087	2	0.045	130.435	84.8528	0.0978261	0.320809	0.509259	0.627837	0.690313	0.711841	0.702723	0.700581	0.692686	0.695006	0.702233	0.705882	0.703423	0.691553	0.673653	0.652011	0.631953	0.617689	0.605397	0.596017	0.0326087	0.147399	0.0503914	0.090387	0.144214	0	0	4132.56
256	ORA_161	Podarcis siculus	Campobasso	ORA	41.5865	14.5833	M	62	1	0	62	0.00703297	1	0.08	109.89	0	0.0879121	0.265306	0.488032	0.614102	0.679079	0.707392	0.698409	0.697399	0.686962	0.694257	0.703803	0.70622	0.703594	0.690966	0.67345	0.651911	0.631432	0.616154	0.604797	0.596016	0.0879121	0.163265	0.0509554	0.0885144	0.145058	0	0	4124.43
257	ORA_162	Podarcis siculus	Campobasso	ORA	41.5871	14.584	M	68	1	0	62	0.212088	2	0.26	241.758	30	0.571429	0.736232	0.68254	0.66944	0.667482	0.679781	0.681061	0.6732	0.673743	0.651723	0.645471	0.645636	0.643154	0.632989	0.618347	0.607141	0.60177	0.598202	0.591316	0.583257	0	0	0.0889976	0.121878	0.143439	0	0	4133.46
258	HOS_164	Podarcis siculus	Campobasso	HOS	41.5492	14.6127	M	69	1	2	62	0.148804	1	0.37	163.043	0	0.402174	0.478261	0.541114	0.594841	0.653111	0.733219	0.785498	0.827539	0.859868	0.883852	0.89159	0.890252	0.882213	0.865321	0.845943	0.824348	0.803036	0.78087	0.763145	0.750268	0	0.00869565	0.00146987	0.00199825	0.0766559	0	0	1180.86
259	TRA_166	Podarcis siculus	Campobasso	TRA	41.5394	14.6723	M	75	1	0	64	0.0135955	1	0.11	112.36	0	0.123596	0.212389	0.310253	0.345482	0.321429	0.296309	0.287806	0.271739	0.250654	0.229617	0.222153	0.218682	0.221793	0.232985	0.238236	0.243443	0.252781	0.261476	0.265876	0.266153	0.247191	0.129794	0.183953	0.240355	0.215594	0	0	617.83
260	TRA_170	Podarcis siculus	Campobasso	TRA	41.5394	14.6725	M	70	1	0	64	0.0434783	1	0.2	173.913	0	0.217391	0.211594	0.278515	0.326252	0.308333	0.289726	0.286075	0.278144	0.255689	0.235794	0.227324	0.225046	0.22379	0.234073	0.238721	0.246163	0.256531	0.263918	0.268357	0.266932	0.217391	0.156522	0.182353	0.242788	0.216886	0	0	607.457
261	TRA_171	Podarcis siculus	Campobasso	TRA	41.5395	14.6724	M	62	0	0	64	0.0581319	1	0.23	175.824	0	0.252747	0.223837	0.309019	0.340651	0.309349	0.290068	0.285426	0.273733	0.255345	0.230616	0.22676	0.222019	0.223947	0.232688	0.236412	0.241342	0.25314	0.262088	0.266154	0.26637	0.164835	0.122093	0.175722	0.239605	0.215066	0	0	620.966
262	TRA_175	Podarcis siculus	Campobasso	TRA	41.5414	14.6771	M	60	0	0	64	0.0305435	2	0.105	184.783	70.7107	0.228261	0.366279	0.40239	0.380772	0.339207	0.325573	0.321041	0.3125	0.306722	0.29187	0.271684	0.267467	0.281556	0.287775	0.287032	0.287028	0.288711	0.282289	0.283921	0.283513	0.706522	0.392442	0.266765	0.248158	0.20812	0	0	563.279
263	HOS_176	Podarcis siculus	Campobasso	HOS	41.5487	14.6117	M	62	1	2	62	0.0734783	1	0.26	141.304	0	0.282609	0.411594	0.547619	0.619623	0.684236	0.755981	0.808323	0.840644	0.862546	0.863296	0.863303	0.863731	0.855774	0.843526	0.826223	0.80654	0.78473	0.767407	0.749755	0.734468	0	0	0.00146413	0.0177278	0.0835964	0	0	1266.04
264	PIM_801	Podarcis muralis	Milano	PIM	45.4747	9.20242	M	55	0	7	52	0.0370652	3	0.09	336.957	26.6667	0.293478	0.209302	0.267287	0.281392	0.255257	0.24231	0.230497	0.218968	0.204182	0.180672	0.156447	0.136019	0.117651	0.108583	0.104354	0.0971375	0.0892445	0.0826813	0.0759657	0.0694195	0.0543478	0.0494186	0.0220049	0.0131103	0.00571392	1	0	495.711
265	PIM_804	Podarcis muralis	Milano	PIM	45.4747	9.20245	M	63	1	7	52	0.0401087	2	0.135	347.826	20	0.293478	0.202312	0.253316	0.27197	0.250245	0.237932	0.228882	0.217476	0.203755	0.18083	0.156353	0.136114	0.117267	0.108325	0.104539	0.0971313	0.0891728	0.082652	0.0759737	0.069462	0.0652174	0.0404624	0.0215898	0.0131217	0.00565168	1	0	492.892
266	PIM_805	Podarcis muralis	Milano	PIM	45.4747	9.20235	M	65	1	7	52	0.043913	3	0.1	336.957	26.6667	0.326087	0.204082	0.272969	0.288097	0.259187	0.24547	0.235859	0.221964	0.205751	0.181228	0.157019	0.136008	0.117918	0.10881	0.104433	0.0971471	0.0893036	0.082691	0.0759711	0.0693651	0.0434783	0.0524781	0.022538	0.0131053	0.00574622	0	0	501.212
267	PIM_806	Podarcis muralis	Milano	PIM	45.475	9.1998	M	64	1	7	52	0.579239	1	0.73	195.652	0	0.793478	0.784257	0.685259	0.575436	0.435144	0.357167	0.299065	0.249903	0.216977	0.190286	0.169733	0.145405	0.128824	0.116304	0.105719	0.0963156	0.0868181	0.0795609	0.0762105	0.0714759	0	0.0233236	0.0264317	0.0134848	0.00593528	0	0	688.606
268	SBA_206	Podarcis muralis	Firenze	SBA	43.7894	11.322	M	52	0	4	60	0.92	1	0.92	0	0	1	0.997093	0.99867	0.973424	0.925527	0.88189	0.878665	0.896331	0.905707	0.905345	0.895967	0.889923	0.883567	0.883511	0.875769	0.865414	0.860881	0.851148	0.842074	0.828618	0	0	0.000489956	0.00986514	0.0228909	5	3	181.857
269	SBA_211	Podarcis muralis	Firenze	SBA	43.7881	11.3235	M	64	1	4	60	0.563478	1	0.72	239.13	0	0.782609	0.794798	0.775862	0.774242	0.802451	0.836071	0.848332	0.84	0.842851	0.849325	0.853921	0.850414	0.853546	0.855466	0.858061	0.858162	0.853741	0.850641	0.847173	0.834717	0	0	0.0127451	0.0103698	0.0201433	6	3	157.7
270	SBA_207	Podarcis muralis	Firenze	SBA	43.7895	11.3222	M	55	1	4	60	0.91	1	0.91	0	0	1	0.997093	0.998675	0.970477	0.925147	0.881286	0.878727	0.895146	0.904952	0.903608	0.893714	0.889131	0.88591	0.884857	0.878886	0.865427	0.860121	0.850074	0.844096	0.83115	0	0	0.000489237	0.00898989	0.0223219	5	3	198.244
271	SBA_213	Podarcis muralis	Firenze	SBA	43.789	11.3228	M	55	0	4	60	0.92	1	0.92	0	0	1	0.997101	0.956175	0.898331	0.860853	0.857241	0.87737	0.885459	0.884787	0.877857	0.875801	0.875	0.874137	0.873806	0.869891	0.862083	0.854533	0.850348	0.844946	0.833323	0	0	0.00391965	0.00886724	0.0209649	6	3	221.571
272	SBA_204	Podarcis siculus	Firenze	SBA	43.7893	11.3191	M	73	1	5	60	0.9	1	0.9	0	0	1	0.97654	0.972112	0.983321	0.981418	0.961736	0.945973	0.930124	0.919077	0.925958	0.922441	0.900296	0.893653	0.879571	0.849541	0.835039	0.823139	0.810585	0.799042	0.789376	0	0	0	0.0147334	0.0318984	4	2	108.901
273	SBA_209	Podarcis siculus	Firenze	SBA	43.7886	11.3229	M	67	0	4	60	0.92	1	0.92	0	0	1	0.93314	0.874005	0.840909	0.831867	0.854601	0.872099	0.879364	0.868542	0.861264	0.867246	0.867723	0.864018	0.864266	0.863924	0.860079	0.857517	0.850572	0.844309	0.833207	0	0	0.0127077	0.00861638	0.0205177	6	3	202.88
274	SBA_214	Podarcis siculus	Firenze	SBA	43.7897	11.3197	M	66	0	5	60	0.720989	1	0.81	109.89	0	0.89011	0.939306	0.972296	0.974359	0.959883	0.962064	0.949786	0.917829	0.913745	0.920954	0.921311	0.914549	0.9017	0.892564	0.868545	0.851628	0.841993	0.831037	0.818144	0.806111	0	0	0.0092955	0.0147353	0.0293533	5	2	52.6637
275	ARG_218	Podarcis siculus	Firenze	ARG	43.786	11.2009	M	74	1	9	55	0	0	0	0	0	0	0.0962099	0.0981432	0.157576	0.161527	0.168947	0.20586	0.23389	0.248269	0.262829	0.265378	0.256852	0.248627	0.240577	0.228696	0.219359	0.210701	0.203792	0.197126	0.191204	0.549451	0.408163	0.388644	0.278312	0.160042	4	2	85.6786
276	ARG_222	Podarcis siculus	Firenze	ARG	43.7847	11.1959	M	70	1	8	55	0.00532609	1	0.07	86.9565	0	0.076087	0.0523256	0.0957447	0.187547	0.239471	0.239041	0.217336	0.188895	0.174796	0.161109	0.147333	0.132103	0.130532	0.135449	0.145988	0.149631	0.152276	0.151388	0.147707	0.145004	0.413043	0.430233	0.22478	0.189334	0.162904	5	2	119.72
277	ARG_223	Podarcis siculus	Firenze	ARG	43.7847	11.1953	M	78	1	8	55	0.000989011	1	0.03	43.956	0	0.032967	0.119186	0.162698	0.177896	0.219667	0.23306	0.213078	0.191502	0.173432	0.161109	0.142621	0.13562	0.12695	0.133992	0.136874	0.139843	0.144091	0.145621	0.144111	0.139254	0.626374	0.447674	0.212329	0.169976	0.164194	4	2	150.327
278	SMS_229	Podarcis siculus	Firenze	SMS	43.7777	11.2372	M	74	0	9	62	0.000549451	2	0.015	76.9231	42.4264	0.032967	0.0784884	0.0649007	0.0491679	0.044477	0.0526856	0.0573522	0.0638463	0.0664615	0.0688062	0.0685342	0.0723301	0.0723142	0.0701327	0.0688209	0.0661519	0.0677973	0.0702137	0.0722525	0.0785403	0.120879	0.0726744	0.0259042	0.0208541	0.0356714	3	1	77.4523
279	SMS_230	Podarcis siculus	Firenze	SMS	43.777	11.2367	M	74	1	10	62	0.00417582	3	0.0266667	142.857	31.9039	0.0879121	0.119534	0.0863214	0.0704545	0.0724425	0.0660281	0.0611265	0.0685038	0.0762725	0.0768943	0.0762712	0.0774317	0.0743133	0.0723262	0.0743039	0.0764842	0.0780133	0.0809654	0.0893232	0.0968679	0.0549451	0.0728863	0.0298581	0.025465	0.0352993	3	2	143.496
280	SMS_232	Podarcis siculus	Firenze	SMS	43.7767	11.2344	M	71	1	10	62	0.0919565	3	0.106667	413.043	24.9071	0.347826	0.302326	0.208223	0.187263	0.146699	0.118493	0.113694	0.108628	0.100308	0.094679	0.0907963	0.0949108	0.102452	0.104359	0.108221	0.115258	0.119615	0.125657	0.133366	0.139253	0.0217391	0.0523256	0.0523227	0.0524607	0.044081	4	2	64.3861
281	SMS_233	Podarcis siculus	Firenze	SMS	43.7767	11.2345	M	64	0	10	62	0.0744565	2	0.145	358.696	22.3607	0.315217	0.286957	0.213811	0.182576	0.143557	0.115977	0.111982	0.106346	0.0995691	0.0941911	0.0908997	0.0923653	0.0998069	0.10227	0.105819	0.111674	0.116295	0.121774	0.129143	0.135798	0.0434783	0.0550725	0.0509554	0.0518426	0.0436979	4	2	75.0377
282	SMS_234	Podarcis siculus	Firenze	SMS	43.7769	11.2355	M	67	0	11	62	0.0356522	2	0.1	293.478	22.3607	0.217391	0.194767	0.156291	0.131619	0.107527	0.0974692	0.0893263	0.0834627	0.0845633	0.0876514	0.0872712	0.0839568	0.0827269	0.0903089	0.0911835	0.0941095	0.0987923	0.104253	0.111787	0.11781	0.141304	0.0697674	0.0391007	0.0388313	0.0396805	4	3	156.438
283	SMS_237	Podarcis siculus	Firenze	SMS	43.7766	11.2359	M	62	1	11	62	0.0138889	2	0.065	177.778	22.3607	0.144444	0.114706	0.132802	0.108333	0.0979432	0.0885167	0.0808693	0.0776398	0.0784495	0.0857892	0.0840745	0.0803657	0.0794264	0.0862899	0.0884837	0.0894729	0.0954292	0.102648	0.109934	0.117276	0.133333	0.0764706	0.0357493	0.0317183	0.0376393	4	3	187.84
284	SMS_227	Podarcis muralis	Firenze	SMS	43.7775	11.2362	M	46	1	9	62	0.134615	1	0.35	329.67	0	0.384615	0.15942	0.0915119	0.0818182	0.077903	0.0749487	0.0762626	0.0741604	0.0767338	0.0806693	0.0819197	0.0806929	0.0801575	0.0782793	0.0769962	0.0806317	0.0810834	0.0830803	0.0881469	0.0944397	0.186813	0.0985507	0.0284174	0.0354645	0.0388684	4	3	163.182
285	SMS_228	Podarcis muralis	Firenze	SMS	43.7775	11.2362	M	61	1	9	62	0.134615	1	0.35	329.67	0	0.384615	0.15942	0.0915119	0.0818182	0.077903	0.0749487	0.0762626	0.0741604	0.0767338	0.0806693	0.0819197	0.0806929	0.0801575	0.0782793	0.0769962	0.0806317	0.0810834	0.0830803	0.0881469	0.0944397	0.186813	0.0985507	0.0284174	0.0354645	0.0388684	4	3	163.281
286	SMS_240	Podarcis muralis	Firenze	SMS	43.7774	11.2365	M	72	1	9	62	0.0576087	2	0.12	239.13	22.3607	0.26087	0.163265	0.0864362	0.0689917	0.0739471	0.0697674	0.0656566	0.0685038	0.0761187	0.0785268	0.0770026	0.0790115	0.0776029	0.0748862	0.0749706	0.0776116	0.0784493	0.0805045	0.0858302	0.093676	0.184783	0.0991254	0.0288932	0.0302122	0.0371294	3	2	141.976
287	SMS_242	Podarcis muralis	Firenze	SMS	43.7774	11.2364	M	67	1	9	62	0.0627174	2	0.125	250	22.3607	0.271739	0.165217	0.0851064	0.0705615	0.0744368	0.0705721	0.0662285	0.0683894	0.076639	0.0784412	0.0771618	0.0786703	0.0776144	0.0751971	0.0752418	0.0779859	0.0788888	0.0809001	0.0861629	0.0936819	0.195652	0.0985507	0.0288932	0.0308519	0.0374159	3	2	145.342
288	SMS_243	Podarcis muralis	Firenze	SMS	43.7774	11.2364	M	68	1	9	62	0.0862637	2	0.145	285.714	22.3607	0.318681	0.163265	0.0835544	0.0735964	0.0744004	0.0715508	0.0684343	0.0694741	0.0773489	0.0794305	0.0787459	0.079495	0.0785231	0.0759072	0.0756237	0.0783764	0.0789129	0.0810495	0.0860459	0.09353	0.186813	0.0991254	0.0288791	0.0313476	0.0376709	3	2	146.708
289	CAP_247	Podarcis siculus	Firenze	CAP	43.7653	11.2723	M	63	1	18	60	0.182717	1	0.41	141.304	0	0.445652	0.258721	0.183024	0.169184	0.120664	0.0946038	0.110803	0.135455	0.156519	0.183317	0.201158	0.200713	0.196629	0.196975	0.199586	0.206629	0.206818	0.207224	0.210041	0.215709	0.0869565	0.0668605	0.0395701	0.0227273	0.0283486	4	0	404.397
290	CAP_248	Podarcis siculus	Firenze	CAP	43.7651	11.2756	M	67	1	16	60	0.002	3	0.02	111.111	29.3971	0.0666667	0.0529412	0.0945406	0.11912	0.101322	0.0922761	0.0831018	0.0782221	0.0870769	0.102983	0.122531	0.138006	0.152646	0.170409	0.185322	0.189401	0.189452	0.187118	0.188488	0.192231	0.144444	0.114706	0.0543319	0.0302085	0.0300332	3	1	298.005
291	CAP_249	Podarcis siculus	Firenze	CAP	43.7651	11.2757	M	64	0	16	60	0.00010989	1	0.01	21.978	0	0.010989	0.0465116	0.0889774	0.113723	0.0989711	0.0903182	0.0828283	0.0793712	0.0890358	0.103521	0.121328	0.137919	0.151612	0.170461	0.184823	0.189806	0.189863	0.187388	0.188868	0.192473	0.153846	0.113372	0.0543851	0.0308442	0.0300265	3	0	300.378
292	CAP_253	Podarcis siculus	Firenze	CAP	43.7651	11.2757	M	71	0	16	60	0.00010989	1	0.01	21.978	0	0.010989	0.0465116	0.087766	0.113809	0.0989711	0.0899761	0.0830179	0.0795653	0.0890632	0.10341	0.121225	0.13782	0.151634	0.170419	0.184843	0.189806	0.189836	0.1874	0.188929	0.19251	0.153846	0.113372	0.0543851	0.030848	0.0300275	3	0	300.471
293	CAP_260	Podarcis siculus	Firenze	CAP	43.7655	11.2735	M	65	1	17	55	0.373778	1	0.58	255.556	0	0.644444	0.360704	0.231076	0.152157	0.117791	0.0998291	0.0891189	0.0822502	0.0998001	0.13037	0.151164	0.167117	0.178473	0.183522	0.183563	0.186719	0.192373	0.195949	0.197006	0.195117	0.0888889	0.0997067	0.040567	0.0255994	0.0291823	3	0	323.358
294	CAP_267	Podarcis siculus	Firenze	CAP	43.7654	11.2732	M	70	1	17	55	0.353152	1	0.57	163.043	0	0.619565	0.342029	0.222812	0.157056	0.116176	0.101747	0.0897371	0.091809	0.119212	0.147389	0.167132	0.179855	0.189143	0.190562	0.189757	0.193477	0.199782	0.201978	0.201755	0.20144	0.184783	0.0927536	0.0411765	0.0252311	0.0297061	3	0	345.862
295	CAP_256	Podarcis muralis	Firenze	CAP	43.7654	11.2731	M	55	0	17	60	0.34087	1	0.56	152.174	0	0.608696	0.342029	0.219415	0.16085	0.118943	0.100342	0.0902427	0.0969874	0.125712	0.151636	0.171786	0.184318	0.191711	0.191166	0.191491	0.195368	0.201291	0.203177	0.202546	0.203536	0.152174	0.0811594	0.0367107	0.0247315	0.0295864	3	0	354.719
296	CAP_261	Podarcis muralis	Firenze	CAP	43.7654	11.273	M	64	1	17	60	0.316957	1	0.54	152.174	0	0.586957	0.334302	0.218833	0.160998	0.119199	0.0997268	0.0910926	0.099903	0.128556	0.154038	0.174367	0.186304	0.192145	0.191603	0.19222	0.196273	0.201918	0.203892	0.202992	0.204457	0.152174	0.0813953	0.036639	0.0244664	0.0296095	3	0	358.709
297	CAP_264	Podarcis muralis	Firenze	CAP	43.7655	11.2731	M	60	0	17	55	0.353152	1	0.57	250	0	0.619565	0.362319	0.222517	0.156699	0.116985	0.0991792	0.0876041	0.0921614	0.117638	0.143981	0.164202	0.179025	0.185983	0.185589	0.187165	0.190153	0.197759	0.199299	0.199224	0.199703	0.130435	0.0782609	0.0362212	0.024975	0.0288537	3	0	346.043
298	AZE_270	Podarcis muralis	Firenze	AZE	43.7738	11.2672	M	63	1	17	55	0.184725	1	0.41	296.703	0	0.450549	0.276163	0.181217	0.121877	0.103718	0.0869565	0.0815039	0.072191	0.0678044	0.07332	0.0709557	0.065541	0.0647006	0.0651366	0.0642402	0.060305	0.0546033	0.0498307	0.0469214	0.0456798	0	0	0.00146771	0.00262303	0.00388294	3	1	236.52
299	AZE_271	Podarcis muralis	Firenze	AZE	43.7738	11.2672	M	66	1	17	55	0.184725	1	0.41	296.703	0	0.450549	0.276163	0.181217	0.121877	0.103718	0.0869565	0.0815039	0.072191	0.0678044	0.07332	0.0709557	0.065541	0.0647006	0.0651366	0.0642402	0.060305	0.0546033	0.0498307	0.0469214	0.0456798	0	0	0.00146771	0.00262303	0.00388294	3	1	236.62
300	AZE_277	Podarcis muralis	Firenze	AZE	43.7738	11.2678	M	57	1	16	55	0.205444	1	0.43	288.889	0	0.477778	0.325513	0.183755	0.138193	0.118627	0.0882353	0.0830808	0.0696682	0.0622789	0.067441	0.0708523	0.0678394	0.0641254	0.0621473	0.062084	0.0599813	0.055318	0.0509715	0.0473493	0.0475845	0	0	0.00147059	0.0027476	0.00337859	3	1	247.307
301	GIR_279	Podarcis siculus	Firenze	GIR	43.7627	11.2629	M	69	1	23	60	0.0479348	1	0.21	271.739	0	0.228261	0.252907	0.346614	0.372727	0.411448	0.412509	0.425	0.435171	0.426177	0.421099	0.432351	0.438615	0.440015	0.433344	0.421456	0.411076	0.408415	0.410876	0.409782	0.403555	0.130435	0.107558	0.0239726	0.0365793	0.0359578	2	0	401.255
302	GIR_283	Podarcis siculus	Firenze	GIR	43.7629	11.2628	M	71	1	24	60	0.016087	2	0.07	239.13	50	0.152174	0.234783	0.291777	0.347496	0.400294	0.399246	0.407735	0.418447	0.411294	0.405996	0.414132	0.420017	0.425071	0.419963	0.409874	0.400826	0.399014	0.400164	0.400196	0.396243	0.108696	0.0956522	0.0249878	0.0356027	0.0346069	2	0	424.23
303	GIR_286	Podarcis siculus	Firenze	GIR	43.7627	11.2627	M	74	1	24	60	0.0183696	1	0.13	217.391	0	0.141304	0.247093	0.335544	0.391667	0.426125	0.409371	0.416667	0.427518	0.415936	0.415959	0.42835	0.431755	0.432422	0.428535	0.419443	0.410269	0.407717	0.409086	0.407411	0.401749	0.141304	0.101744	0.0254403	0.0394605	0.0368383	2	0	415.484
304	GIR_290	Podarcis siculus	Firenze	GIR	43.7628	11.2626	M	78	1	24	60	0.0114286	2	0.06	219.78	50	0.131868	0.238372	0.31565	0.387585	0.42131	0.405951	0.410548	0.418397	0.408301	0.410362	0.420525	0.423177	0.423108	0.421107	0.413899	0.407169	0.404029	0.404001	0.403055	0.39774	0.175824	0.0988372	0.0259042	0.0397004	0.0366173	2	0	428.119
305	GIR_291	Podarcis siculus	Firenze	GIR	43.7629	11.2629	M	70	1	24	60	0.0161111	2	0.085	288.889	50	0.188889	0.250729	0.272244	0.3217	0.379716	0.392955	0.400505	0.410635	0.407106	0.40045	0.405296	0.413322	0.418976	0.414609	0.405145	0.395651	0.394565	0.395367	0.39542	0.392694	0.111111	0.0962099	0.0240078	0.0344741	0.0336901	2	0	430.894
306	LEO_293	Podarcis muralis	Firenze	LEO	43.7603	11.255	M	60	1	24	60	0.106087	2	0.22	304.348	36.0555	0.478261	0.507246	0.559682	0.610311	0.613915	0.606226	0.598483	0.592276	0.594462	0.598102	0.608291	0.59953	0.579713	0.571135	0.555431	0.535347	0.515393	0.499182	0.490874	0.48227	0	0.0202899	0.0930916	0.0855501	0.0461966	2	0	373.8
307	LEO_296	Podarcis muralis	Firenze	LEO	43.7589	11.254	M	71	1	19	60	0.0602174	2	0.14	347.826	36.0555	0.304348	0.565598	0.640106	0.588191	0.569261	0.545486	0.584238	0.598991	0.6	0.604419	0.619638	0.624445	0.63415	0.634248	0.621584	0.60182	0.582632	0.563371	0.544155	0.525525	0	0.0116618	0.113069	0.0825115	0.051618	2	1	251.671
308	LEO_297	Podarcis muralis	Firenze	LEO	43.7581	11.2514	M	63	0	17	60	0.738901	1	0.82	109.89	0	0.901099	0.55102	0.506649	0.620532	0.60098	0.565262	0.568831	0.563495	0.572462	0.592805	0.611835	0.61809	0.621907	0.621649	0.608513	0.586945	0.566867	0.550763	0.53659	0.521768	0.021978	0.122449	0.0941176	0.0685736	0.0551539	2	1	24.1883
309	LEO_299	Podarcis muralis	Firenze	LEO	43.7575	11.2483	M	67	0	16	57	0.0291209	2	0.115	252.747	36.0555	0.252747	0.597101	0.760265	0.734292	0.666667	0.617647	0.561869	0.535908	0.566902	0.5776	0.580835	0.578727	0.555003	0.543636	0.53031	0.524716	0.51873	0.512574	0.50542	0.500884	0	0	0.00977517	0.053315	0.0533876	3	3	129.215
310	LEO_292	Podarcis muralis	Firenze	LEO	43.7658	11.2556	M	56	0	26	61	0.0396739	2	0.105	239.13	20	0.228261	0.107246	0.100529	0.139078	0.186035	0.186389	0.199748	0.215325	0.217679	0.228368	0.218695	0.221197	0.229775	0.236685	0.238343	0.233046	0.233463	0.238227	0.241636	0.244649	0	0	0.0185547	0.0282183	0.0262676	1	0	300.19
311	PIA_304	Podarcis muralis	Firenze	PIA	43.8241	11.173	M	68	0	30	50	0.00271739	2	0.035	173.913	20	0.076087	0.119534	0.121011	0.100228	0.0661765	0.0475702	0.0439505	0.0357074	0.0299862	0.0263519	0.0247131	0.0243669	0.0272498	0.0302564	0.0324203	0.0340333	0.0338813	0.0342988	0.0343345	0.0341953	0.141304	0.358601	0.227941	0.269264	0.269237	0	0	1259.68
312	PIA_305	Podarcis muralis	Firenze	PIA	43.8248	11.1735	M	55	0	30	50	0.133261	2	0.18	195.652	20	0.391304	0.347826	0.178571	0.102195	0.0821918	0.0616016	0.0470053	0.0365119	0.0292218	0.0238452	0.0211908	0.0217543	0.0219813	0.0247483	0.0274593	0.0283831	0.0299621	0.0309471	0.0312576	0.0310053	0.173913	0.13913	0.197162	0.266292	0.254357	0	0	1185.26
313	PIA_306	Podarcis muralis	Firenze	PIA	43.8243	11.1731	M	60	1	30	50	0.0118478	2	0.065	239.13	20	0.141304	0.180758	0.146277	0.102118	0.0661117	0.0533516	0.045466	0.0364765	0.029068	0.0254713	0.0243928	0.0227115	0.0256886	0.0294966	0.0310177	0.0324104	0.0336123	0.0335098	0.0336293	0.0334607	0.228261	0.259475	0.222821	0.269197	0.264181	0	0	1241.2
314	PIA_307	Podarcis muralis	Firenze	PIA	43.8241	11.173	M	60	1	30	50	0.00277778	2	0.035	177.778	20	0.0777778	0.124277	0.121372	0.0995475	0.0661117	0.0478632	0.0442254	0.0356866	0.029837	0.0260989	0.0247105	0.024369	0.0272457	0.0303341	0.0324185	0.0338875	0.033868	0.0342828	0.034355	0.0341813	0.144444	0.352601	0.229187	0.269231	0.268716	0	0	1258.65
315	PIA_308	Podarcis muralis	Firenze	PIA	43.8241	11.173	M	60	0	30	50	0.00142857	2	0.025	142.857	20	0.0549451	0.0959302	0.11008	0.0968963	0.0661117	0.0468697	0.0436869	0.0355133	0.0301399	0.0263552	0.0248216	0.0248934	0.0274827	0.0303283	0.0326531	0.0341451	0.0338902	0.0342962	0.034543	0.0344153	0.142857	0.386628	0.228697	0.268798	0.270207	0	0	1264.36
316	PIA_310	Podarcis muralis	Firenze	PIA	43.8241	11.1731	M	68	1	30	50	0.00271739	2	0.035	173.913	20	0.076087	0.122093	0.122667	0.100076	0.0661765	0.0486635	0.044259	0.0361376	0.0301538	0.0263487	0.0247182	0.0237598	0.026222	0.0296249	0.0314789	0.0333989	0.0335805	0.0335591	0.0338835	0.0338828	0.184783	0.34593	0.222059	0.266983	0.268631	0	0	1254.09
317	PIA_311	Podarcis muralis	Firenze	PIA	43.8244	11.1728	M	69	1	30	50	0.0361957	2	0.105	293.478	20	0.228261	0.202899	0.155172	0.10235	0.0661765	0.0541281	0.0455005	0.0355133	0.0289186	0.0252311	0.02296	0.0237619	0.0281429	0.0314123	0.0333725	0.0344319	0.0347564	0.0353459	0.0348866	0.0342541	0.076087	0.17971	0.244608	0.276418	0.262352	0	0	1254.06
318	PIA_317	Podarcis muralis	Firenze	PIA	43.8241	11.173	M	61	1	30	50	0.00142857	2	0.025	142.857	20	0.0549451	0.0956522	0.109788	0.096823	0.0660147	0.0468536	0.0432036	0.0355202	0.0301446	0.0264735	0.0248139	0.024889	0.0274725	0.0303244	0.0325376	0.0341843	0.0338784	0.0342908	0.0345406	0.0344098	0.142857	0.388406	0.228362	0.268482	0.270354	0	0	1264.11
319	PIA_303	Podarcis siculus	Firenze	PIA	43.8242	11.173	M	74	1	30	50	0.00271739	2	0.035	173.913	20	0.076087	0.122449	0.122178	0.100076	0.0660147	0.0482877	0.0442142	0.0361446	0.0299954	0.0260989	0.0247131	0.0239276	0.0266736	0.030068	0.0319369	0.0337791	0.0338407	0.0340975	0.0341596	0.0339111	0.163043	0.346939	0.225917	0.268107	0.268542	0	0	1255.05
320	PIA_312	Podarcis siculus	Firenze	PIA	43.8242	11.1731	M	66	0	30	50	0.0048913	2	0.045	206.522	20	0.0978261	0.149425	0.134211	0.101733	0.0660793	0.0509402	0.0454201	0.0364412	0.0293575	0.0255962	0.0246122	0.0229805	0.0258409	0.0295589	0.0310771	0.0326563	0.0336094	0.0335085	0.0336234	0.0335206	0.206522	0.301724	0.220264	0.267199	0.26624	0	0	1244.77
321	PIA_315	Podarcis siculus	Firenze	PIA	43.8243	11.1732	M	68	0	30	50	0.00373626	2	0.04	197.802	20	0.0879121	0.150725	0.136243	0.102118	0.0660147	0.0526676	0.0454545	0.0364978	0.0293756	0.0256026	0.0246122	0.0224504	0.0248069	0.028848	0.0301353	0.0316773	0.0332272	0.032778	0.0329663	0.0329608	0.296703	0.292754	0.213692	0.264394	0.265517	0	0	1236.35
322	PIA_316	Podarcis siculus	Firenze	PIA	43.8244	11.1732	M	72	0	30	50	0.0194565	3	0.0566667	293.478	23.3333	0.184783	0.208696	0.159574	0.102428	0.0661765	0.0568299	0.0455005	0.0364978	0.0290769	0.0254841	0.0239992	0.0219378	0.0245062	0.0290478	0.030303	0.0315298	0.033361	0.0330907	0.0331084	0.0328692	0.23913	0.226087	0.217157	0.268082	0.261754	0	0	1230.02
323	THY_320	Podarcis muralis	Torino	THY	45.0889	7.63828	M	55	1	6	56	0.00395604	1	0.06	131.868	0	0.0659341	0.122449	0.241379	0.263437	0.28725	0.283419	0.291047	0.303107	0.320923	0.308519	0.29262	0.288277	0.275783	0.260568	0.248433	0.233748	0.216835	0.204899	0.198146	0.195395	0.483516	0.285714	0.299463	0.254809	0.115923	1	1	283.929
324	THY_321	Podarcis muralis	Torino	THY	45.0894	7.63853	M	63.5	0	6	56	0.000449438	1	0.02	44.9438	0	0.0224719	0.0529412	0.144947	0.256449	0.239471	0.25727	0.253471	0.260574	0.289802	0.298576	0.286571	0.285814	0.276626	0.262847	0.25242	0.237376	0.222053	0.213117	0.20768	0.200177	0.258427	0.320588	0.309011	0.241009	0.117946	1	0	323.903
325	THY_323	Podarcis muralis	Torino	THY	45.0909	7.63897	M	65	1	6	55	0.0111111	1	0.1	155.556	0	0.111111	0.0410557	0.0557029	0.124242	0.152717	0.155161	0.179293	0.198913	0.215505	0.221404	0.227357	0.237266	0.247047	0.249615	0.250573	0.254429	0.247699	0.234346	0.222483	0.210716	0.2	0.28739	0.194812	0.208791	0.120986	1	0	474.827
326	THY_325	Podarcis muralis	Torino	THY	45.0889	7.63832	M	65	1	6	56	0.00391304	1	0.06	130.435	0	0.0652174	0.101449	0.233732	0.261002	0.282982	0.281753	0.287844	0.301766	0.318671	0.307692	0.292317	0.289332	0.276474	0.26167	0.249077	0.234197	0.217008	0.20524	0.198573	0.195769	0.445652	0.286957	0.305051	0.253122	0.11604	1	1	283.643
327	THY_327	Podarcis muralis	Torino	THY	45.0891	7.63844	M	70	0	6	56	0.00395604	1	0.06	131.868	0	0.0659341	0.0872093	0.215894	0.253968	0.265137	0.27447	0.276236	0.291424	0.311549	0.304484	0.289112	0.287852	0.277035	0.263155	0.250839	0.23622	0.218506	0.20744	0.201139	0.197128	0.406593	0.293605	0.313477	0.249532	0.116698	1	1	291.918
328	THY_332	Podarcis muralis	Torino	THY	45.0889	7.63723	M	67	1	6	56	0.00714286	2	0.045	109.89	30	0.0989011	0.156522	0.227513	0.267222	0.320626	0.302771	0.308159	0.318067	0.316057	0.323012	0.31376	0.294543	0.270202	0.251411	0.232946	0.219408	0.209542	0.199977	0.190441	0.185099	0.450549	0.321739	0.272239	0.270196	0.115264	1	0	327.338
329	MAN_335	Podarcis muralis	Torino	MAN	45.0698	7.78122	M	60	1	8	53	0.595217	1	0.74	239.13	0	0.804348	0.907514	0.953581	0.970432	0.977941	0.976036	0.981285	0.985637	0.985692	0.987006	0.988311	0.989031	0.984927	0.982303	0.981104	0.981107	0.980028	0.978004	0.97696	0.973919	0	0	0	0	0.00413641	0	0	1391.67
330	MAN_336	Podarcis muralis	Torino	MAN	45.0693	7.78095	M	71	1	9	53	0.73087	1	0.82	163.043	0	0.891304	0.918605	0.949468	0.965831	0.970603	0.979459	0.982057	0.983692	0.986927	0.987136	0.98842	0.989209	0.989903	0.984934	0.983059	0.982588	0.981381	0.98085	0.978676	0.976006	0	0	0	0	0.00243102	0	0	1432.45
331	MAN_337	Podarcis muralis	Torino	MAN	45.0699	7.78135	M	65	1	8	53	0.547935	1	0.71	271.739	0	0.771739	0.913043	0.953642	0.973424	0.977952	0.97637	0.981294	0.985639	0.985084	0.987015	0.988518	0.988165	0.983218	0.98154	0.980598	0.98047	0.979327	0.977305	0.976296	0.973225	0	0	0	0	0.00467304	0	0	1378.44
332	MAN_340	Podarcis muralis	Torino	MAN	45.068	7.77997	M	68	1	9	53	0.775385	1	0.84	120.879	0	0.923077	0.918367	0.957503	0.972686	0.970603	0.975702	0.982071	0.986224	0.98908	0.989883	0.989139	0.990509	0.990713	0.991278	0.991724	0.990602	0.985475	0.98252	0.980174	0.979381	0	0	0	0	0.000315756	0	0	1570.86
333	MAN_346	Podarcis muralis	Torino	MAN	45.0697	7.78126	M	62.5	1	8	53	0.576	1	0.72	244.444	0	0.8	0.905882	0.953457	0.968916	0.977974	0.976418	0.981304	0.985639	0.985385	0.987016	0.988316	0.989029	0.984988	0.982356	0.981092	0.981496	0.980196	0.978309	0.976991	0.974388	0	0	0	0	0.00413706	0	0	1393.02
334	MAN_350	Podarcis muralis	Torino	MAN	45.066	7.77882	M	58	0	8	51	0.860978	1	0.89	86.9565	0	0.967391	0.988372	0.982713	0.981017	0.983863	0.987675	0.988883	0.989899	0.990924	0.989762	0.990178	0.989993	0.987447	0.985897	0.985347	0.98628	0.987049	0.986961	0.98486	0.982982	0	0	0	0	0.00195757	0	0	1767.09
335	DFR_354	Podarcis muralis	Torino	DFR	45.0712	7.64981	M	65	1	3	50	0	0	0	0	0	0	0	0.0225764	0.0811836	0.0764331	0.064085	0.0477514	0.0438579	0.040763	0.0340994	0.0319578	0.0291659	0.0271113	0.0255851	0.0285794	0.0280976	0.0254755	0.0251538	0.0251058	0.0267761	0.142857	0.0377907	0.00636943	0.00374719	0.00760973	3	0	306.95
336	DFR_357	Podarcis muralis	Torino	DFR	45.071	7.6495	M	54	1	3	50	0	0	0	0	0	0	0	0.004	0.0424886	0.0642157	0.0606788	0.0475829	0.0400389	0.0404491	0.0338412	0.0306038	0.0288026	0.026734	0.0248125	0.0260524	0.0277395	0.0253794	0.0246409	0.0249309	0.0269963	0.141304	0.0377907	0.00637255	0.00337163	0.00713587	3	1	275.275
337	DFR_361	Podarcis muralis	Torino	DFR	45.0718	7.64965	M	62	1	3	50	0	0	0	0	0	0	0.0262391	0.104636	0.0894617	0.0767726	0.062906	0.0494325	0.0428876	0.0419806	0.0377217	0.0344649	0.031348	0.028325	0.0286081	0.027585	0.0276534	0.0273148	0.0270197	0.0276272	0.0278857	0.032967	0.0379009	0.00635697	0.00312266	0.00738986	3	0	363.27
338	DFR_365	Podarcis muralis	Torino	DFR	45.0728	7.64977	M	63	1	3	54	0.174022	2	0.205	347.826	36.0555	0.445652	0.204082	0.103723	0.0878788	0.0798237	0.0660055	0.051023	0.0457897	0.0484317	0.0426966	0.0390738	0.0361959	0.0331082	0.0297474	0.0283958	0.0288216	0.0300863	0.0299751	0.0302416	0.0301193	0	0	0.00979432	0.00299626	0.00760876	3	0	330.221
339	DFR_366	Podarcis muralis	Torino	DFR	45.0725	7.65051	M	62	1	4	50	0.193846	1	0.42	164.835	0	0.461538	0.218659	0.162234	0.1231	0.0886386	0.064726	0.0555696	0.0512721	0.0461538	0.0409693	0.0364163	0.0339455	0.0320232	0.0291723	0.0303708	0.0304953	0.0284393	0.0269776	0.0268531	0.0274998	0	0	0.00636631	0.00374719	0.007388	2	0	308.339
340	DFR_364	Podarcis muralis	Torino	DFR	45.0727	7.64946	M	64.5	1	3	54	0.0581319	1	0.23	241.758	0	0.252747	0.159884	0.103586	0.0766894	0.0749633	0.0640411	0.0518069	0.043301	0.0441538	0.0422131	0.0374509	0.0360345	0.0335017	0.0295608	0.0281351	0.0280457	0.0300122	0.0306782	0.0305573	0.0309737	0	0	0.0117589	0.00299738	0.00760924	3	0	358.975
341	DFR_355	Podarcis muralis	Torino	DFR	45.0712	7.64985	M	61	1	3	50	0	0	0	0	0	0	0	0.0277778	0.0863636	0.0778267	0.0643615	0.0479919	0.0458163	0.0407567	0.0342201	0.0323715	0.0293273	0.0271796	0.0255753	0.0286849	0.0281891	0.0255113	0.025146	0.0253461	0.0267454	0.141304	0.0376812	0.00636319	0.00374672	0.00760997	3	0	313.353
342	DFR_352	Podarcis muralis	Torino	DFR	45.0716	7.64931	M	67	1	3	50	0	0	0	0	0	0	0.00581395	0.0543046	0.075815	0.0709741	0.0619227	0.04947	0.0401708	0.0404491	0.0370879	0.0338194	0.0309889	0.0277138	0.028216	0.0268501	0.0265204	0.0270483	0.0272533	0.0280779	0.0280392	0.0659341	0.0377907	0.00636319	0.002997	0.00732555	3	0	336.021
343	POR_370	Podarcis muralis	Torino	POR	45.0648	7.57348	M	55	1	10	55	0	0	0	0	0	0	0.0292398	0.0703851	0.0538695	0.0460559	0.0376197	0.0383838	0.0335727	0.033523	0.0283502	0.0255508	0.0268176	0.0300914	0.0318733	0.0319351	0.0330627	0.0342857	0.0334449	0.0328287	0.0305623	0.0444444	0.0467836	0.1122	0.0680654	0.0603984	3	1	229.72
344	POR_372	Podarcis muralis	Torino	POR	45.0662	7.57768	M	67	1	10	55	0.0158242	1	0.12	98.9011	0	0.131868	0.151163	0.0796813	0.0643452	0.0562898	0.0451436	0.0394138	0.0384391	0.0355221	0.0304505	0.0294574	0.0270599	0.025167	0.0264778	0.0261098	0.0252336	0.0239829	0.0232794	0.0232851	0.0254491	0.175824	0.229651	0.147822	0.0562835	0.0606864	2	1	213.473
345	POR_374	Podarcis muralis	Torino	POR	45.0656	7.57541	M	64	1	10	55	0.0852174	1	0.28	239.13	0	0.304348	0.113703	0.0996016	0.0862983	0.0646425	0.0499487	0.042435	0.034543	0.0289186	0.0272194	0.0249121	0.0249674	0.0248645	0.0244262	0.0287279	0.0303939	0.030735	0.0297003	0.0277914	0.0269605	0.597826	0.413994	0.151322	0.0650518	0.0671802	2	1	138.196
346	POR_375	Podarcis muralis	Torino	POR	45.0652	7.57703	M	65	1	10	55	0.00402174	2	0.035	130.435	40	0.076087	0.124638	0.0992063	0.0840273	0.0650367	0.0520014	0.0434453	0.0378494	0.031226	0.0294742	0.0277146	0.0274151	0.0315586	0.0316707	0.0280651	0.0257255	0.0248997	0.0249523	0.0260444	0.0256362	0.304348	0.249275	0.147677	0.0618209	0.065227	2	1	94.768
347	POR_377	Podarcis muralis	Torino	POR	45.0652	7.57666	M	65	0	10	55	0.000108696	1	0.01	21.7391	0	0.0108696	0.101449	0.118037	0.0917362	0.0660793	0.0523973	0.0424242	0.0376553	0.030755	0.0292281	0.0264846	0.0268036	0.030303	0.0314744	0.028236	0.0264181	0.0255158	0.0271712	0.0265366	0.0259228	0.217391	0.281159	0.151248	0.062703	0.0666225	2	1	73.9788
348	POR_373	Podarcis muralis	Torino	POR	45.0653	7.57486	M	58	0	10	55	0.0449438	1	0.2	179.775	0	0.224719	0.138235	0.0985353	0.0720789	0.0617042	0.0516769	0.0422037	0.0337798	0.0293891	0.0254745	0.0267866	0.0252547	0.0237724	0.0251443	0.0298082	0.0339517	0.0329757	0.030178	0.0284985	0.0281988	0.123596	0.247059	0.149363	0.0650599	0.0680182	2	1	146.51
349	MUS_381	Podarcis muralis	Torino	MUS	45.1155	7.48007	M	59	0	15	57	0.459239	1	0.65	228.261	0	0.706522	0.544928	0.513907	0.499623	0.461914	0.460355	0.465052	0.492914	0.524835	0.545818	0.563379	0.57159	0.573943	0.577655	0.576476	0.580006	0.586109	0.588183	0.585218	0.583186	0.163043	0.344928	0.419434	0.295506	0.171739	0	0	8174.71
350	MUS_382	Podarcis muralis	Torino	MUS	45.1145	7.47899	M	59	1	15	57	0.713152	1	0.81	130.435	0	0.880435	0.689855	0.55305	0.585163	0.568982	0.551948	0.55592	0.560124	0.565257	0.574657	0.582049	0.586606	0.595795	0.609775	0.612851	0.619034	0.620578	0.613036	0.608126	0.605645	0.0869565	0.255072	0.373777	0.296879	0.158342	0	0	8175.96
351	MUS_383	Podarcis muralis	Torino	MUS	45.1157	7.47523	M	60	0	13	57	0.404457	1	0.61	141.304	0	0.663043	0.668605	0.700265	0.784848	0.811155	0.813484	0.814094	0.82104	0.823357	0.83042	0.834195	0.828198	0.814807	0.795332	0.780803	0.770854	0.752398	0.737838	0.718495	0.702204	0.282609	0.290698	0.148728	0.130994	0.142632	0	0	8490.73
352	MUS_384	Podarcis muralis	Torino	MUS	45.1159	7.47552	M	57	1	13	57	0.404457	1	0.61	152.174	0	0.663043	0.698551	0.71771	0.762519	0.776471	0.781164	0.792563	0.806796	0.812769	0.824588	0.826937	0.817098	0.804159	0.786021	0.778163	0.766726	0.7494	0.735254	0.714186	0.696486	0.25	0.257971	0.17402	0.13081	0.144558	0	0	8489.92
353	MUS_386	Podarcis muralis	Torino	MUS	45.1162	7.47592	M	61	0	13	57	0.473478	1	0.66	152.174	0	0.717391	0.706395	0.70596	0.718513	0.719882	0.740411	0.769328	0.786449	0.7992	0.813515	0.809435	0.80054	0.785497	0.774971	0.770904	0.761033	0.739322	0.723836	0.704595	0.688676	0.141304	0.244186	0.226738	0.131776	0.146678	0	0	8479.41
354	MUS_393	Podarcis muralis	Torino	MUS	45.1205	7.4793	M	60	0	14	57	0.841739	1	0.88	76.087	0	0.956522	0.974138	0.947368	0.917044	0.86846	0.824274	0.80449	0.748595	0.723725	0.706653	0.686343	0.672496	0.675525	0.682048	0.675405	0.667634	0.668135	0.667977	0.665781	0.662163	0	0	0.0513447	0.14942	0.135993	0	0	8570.35
355	VAL_403	Podarcis muralis	Torino	VAL	44.9955	7.45838	M	54	0	21	59	0.92	1	0.92	0	0	1	0.959302	0.965517	0.891239	0.819159	0.809215	0.786831	0.742874	0.705286	0.668456	0.636862	0.608998	0.578631	0.553269	0.525625	0.501008	0.483891	0.472482	0.463733	0.459062	0	0.00290698	0.100684	0.0994882	0.15059	0	0	609.498
356	VAL_406	Podarcis muralis	Torino	VAL	44.9966	7.45792	M	55	1	20	57	0.595217	1	0.74	173.913	0	0.804348	0.927326	0.952191	0.92868	0.939794	0.940391	0.90493	0.865605	0.820028	0.774322	0.728899	0.695735	0.660726	0.623278	0.59669	0.572251	0.548428	0.527988	0.509335	0.495643	0.0543478	0.0145349	0.00293686	0.0930436	0.157941	0	0	646.839
357	VAL_402	Podarcis muralis	Torino	VAL	44.9962	7.45947	M	50	0	23	57	0.92	1	0.92	0	0	1	0.860465	0.861886	0.872534	0.84427	0.787671	0.73768	0.698465	0.659542	0.64011	0.620554	0.590431	0.56257	0.538777	0.516605	0.496017	0.478723	0.462652	0.447995	0.435355	0	0.00581395	0.0494613	0.147852	0.158589	0	0	520.92
358	VAL_408	Podarcis muralis	Torino	VAL	44.9951	7.46019	M	51	0	20	59	0.831758	1	0.87	65.9341	0	0.956044	0.77907	0.717881	0.693939	0.633252	0.587812	0.570311	0.568989	0.555521	0.520355	0.495036	0.479502	0.47155	0.459388	0.445035	0.426681	0.417375	0.404671	0.396	0.389366	0.043956	0.180233	0.156479	0.147103	0.152501	1	0	474.914
359	VAL_411	Podarcis muralis	Torino	VAL	44.9967	7.45809	M	51	0	20	57	0.618132	1	0.75	164.835	0	0.824176	0.921512	0.939073	0.919001	0.944254	0.943874	0.906842	0.856949	0.810703	0.766733	0.725129	0.694021	0.656614	0.622195	0.594945	0.570887	0.546775	0.525263	0.506135	0.490545	0.0549451	0.0145349	0.00244499	0.0987762	0.160442	0	0	634.415
360	BUS_416	Podarcis muralis	Torino	BUS	45.0753	7.70203	M	65	1	9	53	0.191739	1	0.42	119.565	0	0.456522	0.330435	0.250996	0.240516	0.188143	0.170773	0.150152	0.137202	0.134308	0.137272	0.128619	0.121758	0.116795	0.115735	0.113378	0.108116	0.100916	0.0964765	0.0951815	0.0976003	0	0	0.00832925	0.0272296	0.0230818	1	1	215.196
361	BUS_421	Podarcis muralis	Torino	BUS	45.0746	7.69848	M	64	1	11	53	0.0011236	2	0.02	112.36	22.3607	0.0449438	0.0410557	0.0837766	0.0864291	0.082232	0.0967852	0.107098	0.12403	0.135538	0.12603	0.114386	0.100749	0.0993314	0.0967928	0.103614	0.108749	0.10859	0.107057	0.102602	0.100543	0	0	0	0.0038721	0.0186624	1	0	300.304
362	BUS_422	Podarcis muralis	Torino	BUS	45.0779	7.70038	M	62	1	7	53	0.16087	2	0.26	380.435	28.2843	0.565217	0.511628	0.444887	0.297195	0.232274	0.215559	0.194592	0.165922	0.141231	0.121644	0.109709	0.105387	0.0998292	0.103269	0.099821	0.0980479	0.0994374	0.0973882	0.0946503	0.0950141	0	0	0.000977995	0.0241039	0.0242193	1	1	111.203
363	BUS_424	Podarcis muralis	Torino	BUS	45.0783	7.70005	M	65	1	7	53	0.162174	2	0.25	391.304	31.6228	0.543478	0.572674	0.389404	0.273828	0.20752	0.185147	0.186428	0.168284	0.144549	0.122128	0.107032	0.0976331	0.096628	0.0942767	0.0967634	0.094681	0.0948374	0.0953382	0.094817	0.095423	0	0	0.00439453	0.0194805	0.0255051	1	1	154.714
364	BUS_425	Podarcis muralis	Torino	BUS	45.0781	7.70023	M	65	1	7	53	0.147826	2	0.26	402.174	28.2843	0.565217	0.543605	0.427056	0.285714	0.218857	0.198703	0.194395	0.167539	0.142857	0.121848	0.108354	0.102524	0.0984337	0.0995063	0.0984184	0.0963411	0.0974451	0.0968508	0.0945639	0.0952832	0	0	0.0024426	0.0224719	0.0247522	1	1	131.737
365	BUS_426	Podarcis muralis	Torino	BUS	45.0787	7.70066	M	61.5	0	5	53	0.502609	1	0.68	380.435	0	0.73913	0.533333	0.384615	0.287557	0.22549	0.186986	0.181657	0.173592	0.147317	0.126249	0.110055	0.104663	0.0976913	0.0953205	0.0948628	0.0977673	0.099891	0.0992215	0.0949168	0.0908316	0	0	0	0.0223526	0.0270885	1	1	194.752
366	PDV_440	Podarcis muralis	Torino	PDV	45.0569	7.68983	M	69	0	14	55	0.473478	1	0.66	326.087	0	0.717391	0.473837	0.332005	0.328279	0.330562	0.29438	0.257266	0.221294	0.193077	0.175596	0.176836	0.189556	0.20153	0.2075	0.220389	0.226522	0.223942	0.227473	0.22965	0.232436	0.0652174	0.0726744	0.101222	0.0284751	0.016262	2	0	409.922
367	PDV_442	Podarcis muralis	Torino	PDV	45.0566	7.68955	M	57	0	14	55	0.391304	1	0.6	358.696	0	0.652174	0.449275	0.340426	0.362671	0.368808	0.321575	0.274336	0.226452	0.200985	0.190881	0.186698	0.193262	0.203416	0.208849	0.221278	0.227628	0.229941	0.232072	0.234449	0.237393	0	0.0811594	0.0980873	0.0292317	0.0165777	2	0	373.23
368	PDV_443	Podarcis muralis	Torino	PDV	45.0567	7.68969	M	66	1	14	55	0.445217	1	0.64	293.478	0	0.695652	0.459302	0.335979	0.351249	0.352567	0.309956	0.270018	0.225155	0.198615	0.185315	0.183294	0.192689	0.203416	0.209004	0.222812	0.228272	0.228482	0.231706	0.233824	0.236362	0	0.0697674	0.0997555	0.0287213	0.0166372	2	0	388.564
369	PDV_444	Podarcis muralis	Torino	PDV	45.0561	7.68916	M	65	1	14	55	0.191868	3	0.166667	461.538	20.7869	0.549451	0.321739	0.380637	0.381708	0.40567	0.356361	0.288238	0.239232	0.224443	0.214607	0.21224	0.207692	0.207603	0.218091	0.221769	0.230467	0.236897	0.241496	0.242292	0.244484	0.0549451	0.0869565	0.0884653	0.029588	0.0166356	2	0	322.1
370	PDV_446	Podarcis muralis	Torino	PDV	45.0564	7.68962	M	61	0	14	55	0.274725	1	0.5	329.67	0	0.549451	0.387755	0.339523	0.360333	0.363148	0.329915	0.281211	0.235443	0.213934	0.207943	0.202753	0.207891	0.213367	0.220334	0.227937	0.236788	0.240738	0.24307	0.245042	0.248121	0	0.0437318	0.0953079	0.0295991	0.0169604	2	0	365.904
371	PDV_453	Podarcis muralis	Torino	PDV	45.0529	7.68621	M	67	1	14	57	0.0869565	2	0.16	239.13	40	0.347826	0.225434	0.173971	0.218513	0.252208	0.276618	0.286473	0.287184	0.28378	0.27943	0.269398	0.269244	0.271755	0.2744	0.273688	0.265827	0.259463	0.259062	0.26035	0.256307	0.0978261	0.0260116	0.0220805	0.0187453	0.0169229	1	1	251.971
372	LIN_454	Podarcis muralis	Torino	LIN	45.0348	7.66801	M	65	1	5	53	0	0	0	0	0	0	0	0.00398406	0.00226757	0.00146628	0.00136659	0.0108558	0.0176493	0.0189173	0.0203496	0.0214943	0.0194935	0.0188581	0.0263563	0.0377306	0.0416974	0.043247	0.0490833	0.0513547	0.0554047	0	0	0	0.000374532	0.018342	1	0	302.93
373	LIN_457	Podarcis muralis	Torino	LIN	45.0348	7.66798	M	58	0	5	53	0	0	0	0	0	0	0	0.00396825	0.00226757	0.00146843	0.00171057	0.0111139	0.0178571	0.0190652	0.0203546	0.0214042	0.0194918	0.0188637	0.0259615	0.0374574	0.0416667	0.0429512	0.0488925	0.0511834	0.0552819	0	0	0	0.000374625	0.0183115	1	0	304.864
374	LIN_459	Podarcis muralis	Torino	LIN	45.0348	7.66795	M	55	1	5	53	0	0	0	0	0	0	0	0.00398936	0.00227273	0.00146628	0.00170999	0.0123644	0.0178606	0.0195325	0.0202298	0.0215187	0.019502	0.0188791	0.0256575	0.0373209	0.0417241	0.0428846	0.0488204	0.0510525	0.0552345	0	0	0	0.000374625	0.0182852	1	0	308.446
375	LIN_460	Podarcis muralis	Torino	LIN	45.0348	7.66794	M	66	1	5	53	0	0	0	0	0	0	0	0.00397351	0.00227445	0.00146915	0.00205409	0.0126263	0.0180477	0.0195264	0.0203521	0.0215143	0.0195891	0.0190165	0.0247452	0.0365751	0.0414289	0.0430173	0.0487425	0.0510525	0.055224	0	0	0	0.000374579	0.0182817	1	0	310.146
376	LIN_465	Podarcis muralis	Torino	LIN	45.0369	7.66603	M	66	1	5	52	0	0	0	0	0	0	0	0	0	0	0	0	0.000582411	0.00507458	0.00936447	0.0105448	0.014185	0.0138085	0.0142317	0.0148111	0.0147037	0.016174	0.0207847	0.0292935	0.0360164	0	0	0	0	0.0155619	2	0	432.208
377	LIN_468	Podarcis muralis	Torino	GUG	45.0361	7.66532	M	62	0	4	53	0	0	0	0	0	0	0	0	0	0	0.00718194	0.0161575	0.0170774	0.0189085	0.016983	0.0140685	0.0136688	0.0130025	0.0130187	0.0140396	0.0155989	0.0171007	0.0172085	0.0250691	0.03429	0	0	0	0	0.0138613	1	0	479.659
378	GUG_471	Podarcis muralis	Torino	GUG	45.0707	7.67361	M	60	0	12	53	0.0989011	1	0.3	307.692	0	0.32967	0.175793	0.0883905	0.0574018	0.0621331	0.0694492	0.0746909	0.0734781	0.0671481	0.0603072	0.0508685	0.046032	0.0460282	0.0409537	0.0393965	0.0372301	0.0397995	0.0413246	0.0424342	0.041284	0	0	0	0	0.00530253	2	0	324.874
379	GUG_473	Podarcis muralis	Torino	GUG	45.0708	7.67281	M	62	1	11	53	0.00271739	1	0.05	97.8261	0	0.0543478	0.127168	0.0874172	0.0529902	0.0459883	0.0803694	0.0850795	0.0791772	0.0690451	0.0593231	0.0513908	0.049517	0.0459642	0.0417976	0.039915	0.0394963	0.0421681	0.0411833	0.0412894	0.0420508	0	0	0	0	0.00552469	2	0	366.407
380	GUG_474	Podarcis muralis	Torino	GUG	45.0714	7.67319	M	65	1	11	53	0.0215385	1	0.14	142.857	0	0.153846	0.130814	0.0754967	0.0665658	0.0640274	0.0879234	0.0855197	0.0714147	0.0631822	0.0568182	0.0498397	0.0434215	0.0402555	0.039413	0.038797	0.0418429	0.0417248	0.0431923	0.0437625	0.0419494	0	0	0	0	0.00618667	1	0	410.576
381	GUG_475	Podarcis muralis	Torino	GUG	45.0714	7.67319	M	62	1	11	53	0.0213043	1	0.14	141.304	0	0.152174	0.127536	0.0758988	0.0682853	0.0652281	0.0880137	0.0847029	0.0714563	0.0620095	0.0565967	0.0494517	0.0433609	0.0398069	0.039051	0.0393001	0.0416216	0.0418666	0.0430974	0.0436729	0.0418995	0	0	0	0	0.00618863	1	0	414.692
382	GUG_476	Podarcis muralis	Torino	GUG	45.071	7.67306	M	54	1	11	53	0.00793478	2	0.055	184.783	50	0.119565	0.153623	0.0874172	0.0569044	0.0504655	0.0808773	0.0865943	0.0758781	0.0673535	0.0589337	0.0508948	0.045953	0.0447085	0.0413488	0.0391521	0.0393054	0.0418302	0.0412676	0.0425465	0.0422415	0	0	0	0	0.00577743	2	0	369.828
383	GUG_478	Podarcis muralis	Torino	GUG	45.0713	7.67296	M	64	0	11	53	0.00271739	1	0.05	76.087	0	0.0543478	0.122449	0.0731383	0.0598032	0.0583048	0.0872093	0.0879232	0.0735351	0.0655385	0.0568182	0.0502378	0.0436788	0.0428264	0.0402564	0.0389001	0.041804	0.0416358	0.042935	0.0435573	0.0419916	0	0	0	0	0.00596723	1	0	408.401
384	GUG_479	Podarcis muralis	Torino	GUG	45.0714	7.67316	M	64	1	11	53	0.0215385	1	0.14	142.857	0	0.153846	0.130814	0.0754967	0.0666162	0.06409	0.0879234	0.0856493	0.0716644	0.0630769	0.0565684	0.0497312	0.0434177	0.0402585	0.0393691	0.0389777	0.0419577	0.0416921	0.0432548	0.0438112	0.0419311	0	0	0	0	0.00618863	1	0	412.806
385	VAL_404	Podarcis muralis	Torino	VAL	44.9966	7.45789	M	48	1	20	57	0.595217	1	0.74	184.783	0	0.804348	0.930233	0.953519	0.932473	0.937316	0.935274	0.899115	0.863248	0.819412	0.771411	0.726248	0.692997	0.659366	0.621114	0.594711	0.570382	0.546656	0.526621	0.5086	0.496132	0.0543478	0.0145349	0.00391773	0.0916355	0.157074	0	0	648.589
386	VAL_401	Podarcis muralis	Torino	VAL	44.9965	7.46065	M	48	1	22	57	0.532609	1	0.7	282.609	0	0.76087	0.837209	0.840637	0.753414	0.691667	0.653767	0.62184	0.585437	0.57745	0.563257	0.546592	0.525981	0.504938	0.488397	0.474452	0.460895	0.446315	0.430885	0.418677	0.408152	0	0	0.0715686	0.164231	0.156542	1	0	430.654
